# Supplementary material for: Global Stress Responses Identify the Functionally Divergent Regulators Required for Candida auris Commensalism and Pathogenicity
Source: Exploration (Beijing). 2025 Nov 11;5(6):20240482. doi: 10.1002/EXP.20240482 (PMC12752650; doi:10.1002/EXP.20240482)
Supplement: Supplementary file 2 — Supporting File 2: exp270091‐sup‐0002‐SuppTables.xlsx [file EXP2-5-20240482-s001.xlsx]

## Sheet: Table S1
Table S1. Data information regarding the whole-genome sequencing of the 1,306 C. auris strains.
ID	Strain	Country	Organization	BioProject	Library Strategy	Library Selection	Library Source	Library Layout	Platform	Model	Sample type	Isolation Source	Fluconazole resistance >= 32 μg ml-1
SRR9316730	CBS12372	Korea	Institute of Microbiology Chinese Academy of Sciences	PRJNA549344	WGS	PCR	GENOMIC	PAIRED	ILLUMINA	Illumina NovaSeq 6000	unknown	NA	NA
SRR9316731	CBS12373	Korea	Institute of Microbiology Chinese Academy of Sciences	PRJNA549344	WGS	PCR	GENOMIC	PAIRED	ILLUMINA	Illumina NovaSeq 6000	unknown	NA	NA
SRR9316732	CBS12766	India	Institute of Microbiology Chinese Academy of Sciences	PRJNA549344	WGS	PCR	GENOMIC	PAIRED	ILLUMINA	Illumina NovaSeq 6000	unknown	NA	NA
SRR9316733	CBS12767	India	Institute of Microbiology Chinese Academy of Sciences	PRJNA549344	WGS	PCR	GENOMIC	PAIRED	ILLUMINA	Illumina NovaSeq 6000	unknown	NA	NA
ERR2300769	SAMEA44336668	NA	EBI	PRJEB21518	WGS	RANDOM	GENOMIC	PAIRED	ILLUMINA	Illumina HiSeq 2500	unknown	NA	NA
ERR2300770	SAMEA44337418	NA	EBI	PRJEB21518	WGS	RANDOM	GENOMIC	PAIRED	ILLUMINA	Illumina HiSeq 2500	unknown	NA	NA
ERR2300771	SAMEA44338168	NA	EBI	PRJEB21518	WGS	RANDOM	GENOMIC	PAIRED	ILLUMINA	Illumina HiSeq 2500	unknown	NA	NA
ERR2300772	SAMEA44338918	NA	EBI	PRJEB21518	WGS	RANDOM	GENOMIC	PAIRED	ILLUMINA	Illumina HiSeq 2500	unknown	NA	NA
ERR2300773	SAMEA44339668	NA	EBI	PRJEB21518	WGS	RANDOM	GENOMIC	PAIRED	ILLUMINA	Illumina HiSeq 2500	unknown	NA	NA
ERR2300774	SAMEA44340418	NA	EBI	PRJEB21518	WGS	RANDOM	GENOMIC	PAIRED	ILLUMINA	Illumina HiSeq 2500	unknown	NA	NA
ERR2300775	SAMEA44341168	NA	EBI	PRJEB21518	WGS	RANDOM	GENOMIC	PAIRED	ILLUMINA	Illumina HiSeq 2500	unknown	NA	NA
ERR2300776	SAMEA44341918	NA	EBI	PRJEB21518	WGS	RANDOM	GENOMIC	PAIRED	ILLUMINA	Illumina HiSeq 2500	unknown	NA	NA
ERR2300777	SAMEA44342668	NA	EBI	PRJEB21518	WGS	RANDOM	GENOMIC	PAIRED	ILLUMINA	Illumina HiSeq 2500	unknown	NA	NA
ERR2300778	SAMEA44343418	NA	EBI	PRJEB21518	WGS	RANDOM	GENOMIC	PAIRED	ILLUMINA	Illumina HiSeq 2500	unknown	NA	NA
ERR2300779	SAMEA44344168	NA	EBI	PRJEB21518	WGS	RANDOM	GENOMIC	PAIRED	ILLUMINA	Illumina HiSeq 2500	unknown	NA	NA
ERR2300780	SAMEA44344918	NA	EBI	PRJEB21518	WGS	RANDOM	GENOMIC	PAIRED	ILLUMINA	Illumina HiSeq 2500	unknown	NA	NA
ERR2300781	SAMEA44345668	NA	EBI	PRJEB21518	WGS	RANDOM	GENOMIC	PAIRED	ILLUMINA	Illumina HiSeq 2500	unknown	NA	NA
ERR2300782	SAMEA44346418	NA	EBI	PRJEB21518	WGS	RANDOM	GENOMIC	PAIRED	ILLUMINA	Illumina HiSeq 2500	unknown	NA	NA
ERR2300783	SAMEA44347168	NA	EBI	PRJEB21518	WGS	RANDOM	GENOMIC	PAIRED	ILLUMINA	Illumina HiSeq 2500	unknown	NA	NA
ERR2300784	SAMEA44347918	NA	EBI	PRJEB21518	WGS	RANDOM	GENOMIC	PAIRED	ILLUMINA	Illumina HiSeq 2500	unknown	NA	NA
ERR2300785	SAMEA44348668	NA	EBI	PRJEB21518	WGS	RANDOM	GENOMIC	PAIRED	ILLUMINA	Illumina HiSeq 2500	unknown	NA	NA
ERR2300786	SAMEA44349418	NA	EBI	PRJEB21518	WGS	RANDOM	GENOMIC	PAIRED	ILLUMINA	Illumina HiSeq 2500	unknown	NA	NA
ERR2300787	SAMEA44350168	NA	EBI	PRJEB21518	WGS	RANDOM	GENOMIC	PAIRED	ILLUMINA	Illumina HiSeq 2500	unknown	NA	NA
ERR2300788	SAMEA44350918	NA	EBI	PRJEB21518	WGS	RANDOM	GENOMIC	PAIRED	ILLUMINA	Illumina HiSeq 2500	unknown	NA	NA
ERR2300789	SAMEA44351668	NA	EBI	PRJEB21518	WGS	RANDOM	GENOMIC	PAIRED	ILLUMINA	Illumina HiSeq 2500	unknown	NA	NA
ERR2300790	SAMEA44352418	NA	EBI	PRJEB21518	WGS	RANDOM	GENOMIC	PAIRED	ILLUMINA	Illumina HiSeq 2500	unknown	NA	NA
ERR2300791	SAMEA44353168	NA	EBI	PRJEB21518	WGS	RANDOM	GENOMIC	PAIRED	ILLUMINA	Illumina HiSeq 2500	unknown	NA	NA
ERR2300792	SAMEA44353918	NA	EBI	PRJEB21518	WGS	RANDOM	GENOMIC	PAIRED	ILLUMINA	Illumina HiSeq 2500	unknown	NA	NA
ERR2300793	SAMEA44354668	NA	EBI	PRJEB21518	WGS	RANDOM	GENOMIC	PAIRED	ILLUMINA	Illumina HiSeq 2500	unknown	NA	NA
ERR2300794	SAMEA44355418	NA	EBI	PRJEB21518	WGS	RANDOM	GENOMIC	PAIRED	ILLUMINA	Illumina HiSeq 2500	unknown	NA	NA
ERR2300795	SAMEA44356168	NA	EBI	PRJEB21518	WGS	RANDOM	GENOMIC	PAIRED	ILLUMINA	Illumina HiSeq 2500	unknown	NA	NA
ERR2300796	SAMEA44356918	NA	EBI	PRJEB21518	WGS	RANDOM	GENOMIC	PAIRED	ILLUMINA	Illumina HiSeq 2500	unknown	NA	NA
ERR2300797	SAMEA44357668	NA	EBI	PRJEB21518	WGS	RANDOM	GENOMIC	PAIRED	ILLUMINA	Illumina HiSeq 2500	unknown	NA	NA
ERR2300798	SAMEA44358418	NA	EBI	PRJEB21518	WGS	RANDOM	GENOMIC	PAIRED	ILLUMINA	Illumina HiSeq 2500	unknown	NA	NA
ERR2300799	SAMEA44359168	NA	EBI	PRJEB21518	WGS	RANDOM	GENOMIC	PAIRED	ILLUMINA	Illumina HiSeq 2500	unknown	NA	NA
ERR2300800	SAMEA44359918	NA	EBI	PRJEB21518	WGS	RANDOM	GENOMIC	PAIRED	ILLUMINA	Illumina HiSeq 2500	unknown	NA	NA
ERR2300801	SAMEA44360668	NA	EBI	PRJEB21518	WGS	RANDOM	GENOMIC	PAIRED	ILLUMINA	Illumina HiSeq 2500	unknown	NA	NA
ERR2300802	SAMEA44361418	NA	EBI	PRJEB21518	WGS	RANDOM	GENOMIC	PAIRED	ILLUMINA	Illumina HiSeq 2500	unknown	NA	NA
ERR2300803	SAMEA44362168	NA	EBI	PRJEB21518	WGS	RANDOM	GENOMIC	PAIRED	ILLUMINA	Illumina HiSeq 2500	unknown	NA	NA
ERR2300804	SAMEA44362918	NA	EBI	PRJEB21518	WGS	RANDOM	GENOMIC	PAIRED	ILLUMINA	Illumina HiSeq 2500	unknown	NA	NA
ERR2300805	SAMEA44363668	NA	EBI	PRJEB21518	WGS	RANDOM	GENOMIC	PAIRED	ILLUMINA	Illumina HiSeq 2500	unknown	NA	NA
ERR2300806	SAMEA44364418	NA	EBI	PRJEB21518	WGS	RANDOM	GENOMIC	PAIRED	ILLUMINA	Illumina HiSeq 2500	unknown	NA	NA
ERR2300807	SAMEA44365168	NA	EBI	PRJEB21518	WGS	RANDOM	GENOMIC	PAIRED	ILLUMINA	Illumina HiSeq 2500	unknown	NA	NA
ERR2300808	SAMEA44365918	NA	EBI	PRJEB21518	WGS	RANDOM	GENOMIC	PAIRED	ILLUMINA	Illumina HiSeq 2500	unknown	NA	NA
ERR2300809	SAMEA44366668	NA	EBI	PRJEB21518	WGS	RANDOM	GENOMIC	PAIRED	ILLUMINA	Illumina HiSeq 2500	unknown	NA	NA
ERR2300810	SAMEA44367418	NA	EBI	PRJEB21518	WGS	RANDOM	GENOMIC	PAIRED	ILLUMINA	Illumina HiSeq 2500	unknown	NA	NA
ERR2300811	SAMEA44368168	NA	EBI	PRJEB21518	WGS	RANDOM	GENOMIC	PAIRED	ILLUMINA	Illumina HiSeq 2500	unknown	NA	NA
ERR2300812	SAMEA44368918	NA	EBI	PRJEB21518	WGS	RANDOM	GENOMIC	PAIRED	ILLUMINA	Illumina HiSeq 2500	unknown	NA	NA
ERR2300813	SAMEA44369668	NA	EBI	PRJEB21518	WGS	RANDOM	GENOMIC	PAIRED	ILLUMINA	Illumina HiSeq 2500	unknown	NA	NA
ERR2300814	SAMEA44370418	NA	EBI	PRJEB21518	WGS	RANDOM	GENOMIC	PAIRED	ILLUMINA	Illumina HiSeq 2500	unknown	NA	NA
SRR7909299	B12089	USA	National Center for Emerging and Zoonotic Infectious Diseases- Mycotic Diseases Branch	PRJNA493622	WGS	RANDOM	GENOMIC	PAIRED	ILLUMINA	Illumina MiSeq	clinical	abdomen	NA
SRR7909310	B12801	USA	National Center for Emerging and Zoonotic Infectious Diseases- Mycotic Diseases Branch	PRJNA493622	WGS	RANDOM	GENOMIC	PAIRED	ILLUMINA	Illumina MiSeq	clinical	abdominal fluid	NA
SRR7909358	B12605	USA	National Center for Emerging and Zoonotic Infectious Diseases- Mycotic Diseases Branch	PRJNA493622	WGS	RANDOM	GENOMIC	PAIRED	ILLUMINA	Illumina HiSeq 2500	clinical	aspirate	NA
SRR12073437	B18530	USA	National Center for Emerging and Zoonotic Infectious Diseases- Mycotic Diseases Branch	PRJNA638416	WGS	RANDOM	GENOMIC	PAIRED	ILLUMINA	Illumina HiSeq 2500	clinical	aspirate	NA
SRR12784121	B18812	USA	National Center for Emerging and Zoonotic Infectious Diseases- Mycotic Diseases Branch	PRJNA638416	WGS	RANDOM	GENOMIC	PAIRED	ILLUMINA	Illumina NovaSeq 6000	clinical	aspirate	NA
SRR12784133	B19066	USA	National Center for Emerging and Zoonotic Infectious Diseases- Mycotic Diseases Branch	PRJNA638416	WGS	RANDOM	GENOMIC	PAIRED	ILLUMINA	Illumina NovaSeq 6000	clinical	aspirate	NA
SRR10461263	B11808	South Korea	National Center for Emerging and Zoonotic Infectious Diseases- Mycotic Diseases Branch	PRJNA595978	WGS	RANDOM	GENOMIC	PAIRED	ILLUMINA	Illumina HiSeq 2500	clinical	Auditory canal	NA
SRR9645764	B11808	South Korea	National Center for Emerging and Zoonotic Infectious Diseases- Mycotic Diseases Branch	PRJNA493622	WCS	RANDOM	GENOMIC	PAIRED	ILLUMINA	Illumina HiSeq 2500	clinical	Auditory canal	NA
SRR10461262	B11809	South Korea	National Center for Emerging and Zoonotic Infectious Diseases- Mycotic Diseases Branch	PRJNA595978	WGS	RANDOM	GENOMIC	PAIRED	ILLUMINA	Illumina HiSeq 2500	clinical	Auditory canal	NA
SRR9645762	B11809	South Korea	National Center for Emerging and Zoonotic Infectious Diseases- Mycotic Diseases Branch	PRJNA493622	WGS	RANDOM	GENOMIC	PAIRED	ILLUMINA	Illumina HiSeq 2500	clinical	Auditory canal	NA
SRR7909191	B11885	USA	National Center for Emerging and Zoonotic Infectious Diseases- Mycotic Diseases Branch	PRJNA493622	WGS	RANDOM	GENOMIC	PAIRED	ILLUMINA	Illumina HiSeq 2500	clinical	Axilla	NA
SRR7909289	B12084	USA	National Center for Emerging and Zoonotic Infectious Diseases- Mycotic Diseases Branch	PRJNA493622	WGS	RANDOM	GENOMIC	PAIRED	ILLUMINA	Illumina MiSeq	clinical	Axilla	NA
SRR7909341	B12085	USA	National Center for Emerging and Zoonotic Infectious Diseases- Mycotic Diseases Branch	PRJNA493622	WGS	RANDOM	GENOMIC	PAIRED	ILLUMINA	Illumina MiSeq	clinical	Axilla	NA
SRR7909329	B12093	USA	National Center for Emerging and Zoonotic Infectious Diseases- Mycotic Diseases Branch	PRJNA493622	WGS	RANDOM	GENOMIC	PAIRED	ILLUMINA	Illumina MiSeq	clinical	Axilla	NA
SRR7909245	B12190	USA	National Center for Emerging and Zoonotic Infectious Diseases- Mycotic Diseases Branch	PRJNA493622	WGS	RANDOM	GENOMIC	PAIRED	ILLUMINA	Illumina HiSeq 2500	clinical	Axilla	NA
SRR7909277	B12355	USA	National Center for Emerging and Zoonotic Infectious Diseases- Mycotic Diseases Branch	PRJNA493622	WGS	RANDOM	GENOMIC	PAIRED	ILLUMINA	Illumina MiSeq	clinical	Axilla	NA
SRR7909373	B12442	USA	National Center for Emerging and Zoonotic Infectious Diseases- Mycotic Diseases Branch	PRJNA493622	WGS	RANDOM	GENOMIC	PAIRED	ILLUMINA	Illumina HiSeq 2500	clinical	Axilla	NA
SRR7909170	B12448	USA	National Center for Emerging and Zoonotic Infectious Diseases- Mycotic Diseases Branch	PRJNA493622	WGS	RANDOM	GENOMIC	PAIRED	ILLUMINA	Illumina HiSeq 2500	clinical	Axilla	NA
SRR7909244	B12558	USA	National Center for Emerging and Zoonotic Infectious Diseases- Mycotic Diseases Branch	PRJNA493622	WGS	RANDOM	GENOMIC	PAIRED	ILLUMINA	Illumina HiSeq 2500	clinical	Axilla	NA
SRR7909253	B12560	USA	National Center for Emerging and Zoonotic Infectious Diseases- Mycotic Diseases Branch	PRJNA493622	WGS	RANDOM	GENOMIC	PAIRED	ILLUMINA	Illumina MiSeq	clinical	Axilla	NA
SRR7909287	B12561	USA	National Center for Emerging and Zoonotic Infectious Diseases- Mycotic Diseases Branch	PRJNA493622	WGS	RANDOM	GENOMIC	PAIRED	ILLUMINA	Illumina MiSeq	clinical	Axilla	NA
SRR7909301	B12563	USA	National Center for Emerging and Zoonotic Infectious Diseases- Mycotic Diseases Branch	PRJNA493622	WGS	RANDOM	GENOMIC	PAIRED	ILLUMINA	Illumina MiSeq	clinical	Axilla	NA
SRR7909348	B12564	USA	National Center for Emerging and Zoonotic Infectious Diseases- Mycotic Diseases Branch	PRJNA493622	WGS	RANDOM	GENOMIC	PAIRED	ILLUMINA	Illumina MiSeq	clinical	Axilla	NA
SRR7909296	B12565	USA	National Center for Emerging and Zoonotic Infectious Diseases- Mycotic Diseases Branch	PRJNA493622	WGS	RANDOM	GENOMIC	PAIRED	ILLUMINA	Illumina MiSeq	clinical	Axilla	NA
SRR7909372	B12577	USA	National Center for Emerging and Zoonotic Infectious Diseases- Mycotic Diseases Branch	PRJNA493622	WGS	RANDOM	GENOMIC	PAIRED	ILLUMINA	Illumina MiSeq	clinical	Axilla	NA
SRR7909315	B12579	USA	National Center for Emerging and Zoonotic Infectious Diseases- Mycotic Diseases Branch	PRJNA493622	WGS	RANDOM	GENOMIC	PAIRED	ILLUMINA	Illumina HiSeq 2500	clinical	Axilla	NA
SRR7909303	B12661	USA	National Center for Emerging and Zoonotic Infectious Diseases- Mycotic Diseases Branch	PRJNA493622	WGS	RANDOM	GENOMIC	PAIRED	ILLUMINA	Illumina HiSeq 2500	clinical	Axilla	NA
SRR7909207	B12665	USA	National Center for Emerging and Zoonotic Infectious Diseases- Mycotic Diseases Branch	PRJNA493622	WGS	RANDOM	GENOMIC	PAIRED	ILLUMINA	Illumina HiSeq 2500	clinical	Axilla	NA
SRR7909251	B12674	USA	National Center for Emerging and Zoonotic Infectious Diseases- Mycotic Diseases Branch	PRJNA493622	WGS	RANDOM	GENOMIC	PAIRED	ILLUMINA	Illumina HiSeq 2500	clinical	Axilla	NA
SRR7909417	B12687	USA	National Center for Emerging and Zoonotic Infectious Diseases- Mycotic Diseases Branch	PRJNA493622	WGS	RANDOM	GENOMIC	PAIRED	ILLUMINA	Illumina MiSeq	clinical	Axilla	NA
SRR7909291	B12746	USA	National Center for Emerging and Zoonotic Infectious Diseases- Mycotic Diseases Branch	PRJNA493622	WGS	RANDOM	GENOMIC	PAIRED	ILLUMINA	Illumina HiSeq 2500	clinical	Axilla	NA
SRR7909304	B12747	USA	National Center for Emerging and Zoonotic Infectious Diseases- Mycotic Diseases Branch	PRJNA493622	WGS	RANDOM	GENOMIC	PAIRED	ILLUMINA	Illumina HiSeq 2500	clinical	Axilla	NA
SRR7909336	B12748	USA	National Center for Emerging and Zoonotic Infectious Diseases- Mycotic Diseases Branch	PRJNA493622	WGS	RANDOM	GENOMIC	PAIRED	ILLUMINA	Illumina HiSeq 2500	clinical	Axilla	NA
SRR7909273	B12750	USA	National Center for Emerging and Zoonotic Infectious Diseases- Mycotic Diseases Branch	PRJNA493622	WGS	RANDOM	GENOMIC	PAIRED	ILLUMINA	Illumina HiSeq 2500	clinical	Axilla	NA
SRR7909397	B12751	USA	National Center for Emerging and Zoonotic Infectious Diseases- Mycotic Diseases Branch	PRJNA493622	WGS	RANDOM	GENOMIC	PAIRED	ILLUMINA	Illumina HiSeq 2500	clinical	Axilla	NA
SRR7909364	B12752	USA	National Center for Emerging and Zoonotic Infectious Diseases- Mycotic Diseases Branch	PRJNA493622	WGS	RANDOM	GENOMIC	PAIRED	ILLUMINA	Illumina HiSeq 2500	clinical	Axilla	NA
SRR7909361	B12753	USA	National Center for Emerging and Zoonotic Infectious Diseases- Mycotic Diseases Branch	PRJNA493622	WGS	RANDOM	GENOMIC	PAIRED	ILLUMINA	Illumina MiSeq	clinical	Axilla	NA
SRR7909292	B12775	USA	National Center for Emerging and Zoonotic Infectious Diseases- Mycotic Diseases Branch	PRJNA493622	WGS	RANDOM	GENOMIC	PAIRED	ILLUMINA	Illumina HiSeq 2500	clinical	Axilla	NA
SRR7909308	B12776	USA	National Center for Emerging and Zoonotic Infectious Diseases- Mycotic Diseases Branch	PRJNA493622	WGS	RANDOM	GENOMIC	PAIRED	ILLUMINA	Illumina HiSeq 2500	clinical	Axilla	NA
SRR7909263	B12777	USA	National Center for Emerging and Zoonotic Infectious Diseases- Mycotic Diseases Branch	PRJNA493622	WGS	RANDOM	GENOMIC	PAIRED	ILLUMINA	Illumina HiSeq 2500	clinical	Axilla	NA
SRR7909384	B12811	USA	National Center for Emerging and Zoonotic Infectious Diseases- Mycotic Diseases Branch	PRJNA493622	WGS	RANDOM	GENOMIC	PAIRED	ILLUMINA	Illumina MiSeq	clinical	Axilla	NA
SRR7909268	B12862	USA	National Center for Emerging and Zoonotic Infectious Diseases- Mycotic Diseases Branch	PRJNA493622	WGS	RANDOM	GENOMIC	PAIRED	ILLUMINA	Illumina HiSeq 2500	clinical	Axilla	NA
SRR7909365	B12864	USA	National Center for Emerging and Zoonotic Infectious Diseases- Mycotic Diseases Branch	PRJNA493622	WGS	RANDOM	GENOMIC	PAIRED	ILLUMINA	Illumina HiSeq 2500	clinical	Axilla	NA
SRR7909280	B12865	USA	National Center for Emerging and Zoonotic Infectious Diseases- Mycotic Diseases Branch	PRJNA493622	WGS	RANDOM	GENOMIC	PAIRED	ILLUMINA	Illumina HiSeq 2500	clinical	Axilla	NA
SRR7909152	B12877	USA	National Center for Emerging and Zoonotic Infectious Diseases- Mycotic Diseases Branch	PRJNA493622	WGS	RANDOM	GENOMIC	PAIRED	ILLUMINA	Illumina HiSeq 2500	clinical	Axilla	NA
SRR7909130	B12879	USA	National Center for Emerging and Zoonotic Infectious Diseases- Mycotic Diseases Branch	PRJNA493622	WGS	RANDOM	GENOMIC	PAIRED	ILLUMINA	Illumina HiSeq 2500	clinical	Axilla	NA
SRR7909334	B12881	USA	National Center for Emerging and Zoonotic Infectious Diseases- Mycotic Diseases Branch	PRJNA493622	WGS	RANDOM	GENOMIC	PAIRED	ILLUMINA	Illumina HiSeq 2500	clinical	Axilla	NA
SRR7909247	B12882	USA	National Center for Emerging and Zoonotic Infectious Diseases- Mycotic Diseases Branch	PRJNA493622	WGS	RANDOM	GENOMIC	PAIRED	ILLUMINA	Illumina HiSeq 2500	clinical	Axilla	NA
SRR7909368	B12883	USA	National Center for Emerging and Zoonotic Infectious Diseases- Mycotic Diseases Branch	PRJNA493622	WGS	RANDOM	GENOMIC	PAIRED	ILLUMINA	Illumina HiSeq 2500	clinical	Axilla	NA
SRR7909204	B12885	USA	National Center for Emerging and Zoonotic Infectious Diseases- Mycotic Diseases Branch	PRJNA493622	WGS	RANDOM	GENOMIC	PAIRED	ILLUMINA	Illumina HiSeq 2500	clinical	Axilla	NA
SRR7909367	B12886	USA	National Center for Emerging and Zoonotic Infectious Diseases- Mycotic Diseases Branch	PRJNA493622	WGS	RANDOM	GENOMIC	PAIRED	ILLUMINA	Illumina HiSeq 2500	clinical	Axilla	NA
SRR7909229	B12887	USA	National Center for Emerging and Zoonotic Infectious Diseases- Mycotic Diseases Branch	PRJNA493622	WGS	RANDOM	GENOMIC	PAIRED	ILLUMINA	Illumina MiSeq	clinical	Axilla	NA
SRR7909242	B12926	USA	National Center for Emerging and Zoonotic Infectious Diseases- Mycotic Diseases Branch	PRJNA493622	WGS	RANDOM	GENOMIC	PAIRED	ILLUMINA	Illumina HiSeq 2500	clinical	Axilla	NA
SRR7909349	B12927	USA	National Center for Emerging and Zoonotic Infectious Diseases- Mycotic Diseases Branch	PRJNA493622	WGS	RANDOM	GENOMIC	PAIRED	ILLUMINA	Illumina MiSeq	clinical	Axilla	NA
SRR7909148	B12930	USA	National Center for Emerging and Zoonotic Infectious Diseases- Mycotic Diseases Branch	PRJNA493622	WGS	RANDOM	GENOMIC	PAIRED	ILLUMINA	Illumina MiSeq	clinical	Axilla	NA
SRR7909332	B12931	USA	National Center for Emerging and Zoonotic Infectious Diseases- Mycotic Diseases Branch	PRJNA493622	WGS	RANDOM	GENOMIC	PAIRED	ILLUMINA	Illumina MiSeq	clinical	Axilla	NA
SRR7909389	B12934	USA	National Center for Emerging and Zoonotic Infectious Diseases- Mycotic Diseases Branch	PRJNA493622	WGS	RANDOM	GENOMIC	PAIRED	ILLUMINA	Illumina HiSeq 2500	clinical	Axilla	NA
SRR7909278	B12936	USA	National Center for Emerging and Zoonotic Infectious Diseases- Mycotic Diseases Branch	PRJNA493622	WGS	RANDOM	GENOMIC	PAIRED	ILLUMINA	Illumina MiSeq	clinical	Axilla	NA
SRR7909226	B12937	USA	National Center for Emerging and Zoonotic Infectious Diseases- Mycotic Diseases Branch	PRJNA493622	WGS	RANDOM	GENOMIC	PAIRED	ILLUMINA	Illumina MiSeq	clinical	Axilla	NA
SRR7909403	B12942	USA	National Center for Emerging and Zoonotic Infectious Diseases- Mycotic Diseases Branch	PRJNA493622	WGS	RANDOM	GENOMIC	PAIRED	ILLUMINA	Illumina HiSeq 2500	clinical	Axilla	NA
SRR7909261	B12967	USA	National Center for Emerging and Zoonotic Infectious Diseases- Mycotic Diseases Branch	PRJNA493622	WGS	RANDOM	GENOMIC	PAIRED	ILLUMINA	Illumina HiSeq 2500	clinical	Axilla	NA
SRR7909377	B12971	USA	National Center for Emerging and Zoonotic Infectious Diseases- Mycotic Diseases Branch	PRJNA493622	WGS	RANDOM	GENOMIC	PAIRED	ILLUMINA	Illumina MiSeq	clinical	Axilla	NA
SRR7909311	B13000	USA	National Center for Emerging and Zoonotic Infectious Diseases- Mycotic Diseases Branch	PRJNA493622	WGS	RANDOM	GENOMIC	PAIRED	ILLUMINA	Illumina MiSeq	clinical	Axilla	NA
SRR7909149	B13001	USA	National Center for Emerging and Zoonotic Infectious Diseases- Mycotic Diseases Branch	PRJNA493622	WGS	RANDOM	GENOMIC	PAIRED	ILLUMINA	Illumina MiSeq	clinical	Axilla	NA
SRR7909306	B13002	USA	National Center for Emerging and Zoonotic Infectious Diseases- Mycotic Diseases Branch	PRJNA493622	WGS	RANDOM	GENOMIC	PAIRED	ILLUMINA	Illumina HiSeq 2500	clinical	Axilla	NA
SRR7909318	B13004	USA	National Center for Emerging and Zoonotic Infectious Diseases- Mycotic Diseases Branch	PRJNA493622	WGS	RANDOM	GENOMIC	PAIRED	ILLUMINA	Illumina HiSeq 2500	clinical	Axilla	NA
SRR7909143	B13005	USA	National Center for Emerging and Zoonotic Infectious Diseases- Mycotic Diseases Branch	PRJNA493622	WGS	RANDOM	GENOMIC	PAIRED	ILLUMINA	Illumina HiSeq 2500	clinical	Axilla	NA
SRR7909164	B13006	USA	National Center for Emerging and Zoonotic Infectious Diseases- Mycotic Diseases Branch	PRJNA493622	WGS	RANDOM	GENOMIC	PAIRED	ILLUMINA	Illumina HiSeq 2500	clinical	Axilla	NA
SRR7909188	B13008	USA	National Center for Emerging and Zoonotic Infectious Diseases- Mycotic Diseases Branch	PRJNA493622	WGS	RANDOM	GENOMIC	PAIRED	ILLUMINA	Illumina HiSeq 2500	clinical	Axilla	NA
SRR7909345	B13009	USA	National Center for Emerging and Zoonotic Infectious Diseases- Mycotic Diseases Branch	PRJNA493622	WGS	RANDOM	GENOMIC	PAIRED	ILLUMINA	Illumina HiSeq 2500	clinical	Axilla	NA
SRR7909353	B13010	USA	National Center for Emerging and Zoonotic Infectious Diseases- Mycotic Diseases Branch	PRJNA493622	WGS	RANDOM	GENOMIC	PAIRED	ILLUMINA	Illumina HiSeq 2500	clinical	Axilla	NA
SRR7909271	B13320	USA	National Center for Emerging and Zoonotic Infectious Diseases- Mycotic Diseases Branch	PRJNA493622	WGS	RANDOM	GENOMIC	PAIRED	ILLUMINA	Illumina MiSeq	clinical	Axilla	NA
SRR7909331	B13322	USA	National Center for Emerging and Zoonotic Infectious Diseases- Mycotic Diseases Branch	PRJNA493622	WGS	RANDOM	GENOMIC	PAIRED	ILLUMINA	Illumina HiSeq 2500	clinical	Axilla	NA
SRR7909241	B13323	USA	National Center for Emerging and Zoonotic Infectious Diseases- Mycotic Diseases Branch	PRJNA493622	WGS	RANDOM	GENOMIC	PAIRED	ILLUMINA	Illumina HiSeq 2500	clinical	Axilla	NA
SRR7909230	B13325	USA	National Center for Emerging and Zoonotic Infectious Diseases- Mycotic Diseases Branch	PRJNA493622	WGS	RANDOM	GENOMIC	PAIRED	ILLUMINA	Illumina MiSeq	clinical	Axilla	NA
SRR7909376	B13326	USA	National Center for Emerging and Zoonotic Infectious Diseases- Mycotic Diseases Branch	PRJNA493622	WGS	RANDOM	GENOMIC	PAIRED	ILLUMINA	Illumina MiSeq	clinical	Axilla	NA
SRR7909411	B13327	USA	National Center for Emerging and Zoonotic Infectious Diseases- Mycotic Diseases Branch	PRJNA493622	WGS	RANDOM	GENOMIC	PAIRED	ILLUMINA	Illumina HiSeq 2500	clinical	Axilla	NA
SRR7909155	B13328	USA	National Center for Emerging and Zoonotic Infectious Diseases- Mycotic Diseases Branch	PRJNA493622	WGS	RANDOM	GENOMIC	PAIRED	ILLUMINA	Illumina MiSeq	clinical	Axilla	NA
SRR7909344	B13329	USA	National Center for Emerging and Zoonotic Infectious Diseases- Mycotic Diseases Branch	PRJNA493622	WGS	RANDOM	GENOMIC	PAIRED	ILLUMINA	Illumina MiSeq	clinical	Axilla	NA
SRR7909419	B13330	USA	National Center for Emerging and Zoonotic Infectious Diseases- Mycotic Diseases Branch	PRJNA493622	WGS	RANDOM	GENOMIC	PAIRED	ILLUMINA	Illumina MiSeq	clinical	Axilla	NA
SRR7909380	B13557	USA	National Center for Emerging and Zoonotic Infectious Diseases- Mycotic Diseases Branch	PRJNA493622	WGS	RANDOM	GENOMIC	PAIRED	ILLUMINA	Illumina MiSeq	clinical	Axilla	NA
SRR7909246	B13558	USA	National Center for Emerging and Zoonotic Infectious Diseases- Mycotic Diseases Branch	PRJNA493622	WGS	RANDOM	GENOMIC	PAIRED	ILLUMINA	Illumina MiSeq	clinical	Axilla	NA
SRR12363148	CA17	USA	Northwestern University Feinberg School of Medicine	PRJNA649943	WGA	RANDOM	GENOMIC	PAIRED	ILLUMINA	Illumina MiSeq	clinical	Axilla	NA
SRR13710802	CAS19	Qatar	Sidra Medicine	PRJNA693430	WGS	RANDOM	GENOMIC	PAIRED	ILLUMINA	NextSeq 550	clinical	Axilla	NA
SRR13710787	CAS40	Qatar	Sidra Medicine	PRJNA693430	WGS	RANDOM	GENOMIC	PAIRED	ILLUMINA	NextSeq 550	clinical	Axilla	NA
SRR13710784	CAS43	Qatar	Sidra Medicine	PRJNA693430	WGS	RANDOM	GENOMIC	PAIRED	ILLUMINA	NextSeq 550	clinical	Axilla	NA
SRR13710782	CAS46	Qatar	Sidra Medicine	PRJNA693430	WGS	RANDOM	GENOMIC	PAIRED	ILLUMINA	NextSeq 550	clinical	Axilla	NA
SRR12073462	B17653	USA	National Center for Emerging and Zoonotic Infectious Diseases- Mycotic Diseases Branch	PRJNA638416	WGS	RANDOM	GENOMIC	PAIRED	ILLUMINA	Illumina MiSeq	clinical	Axilla and Groin	NA
SRR12073461	B17654	USA	National Center for Emerging and Zoonotic Infectious Diseases- Mycotic Diseases Branch	PRJNA638416	WGS	RANDOM	GENOMIC	PAIRED	ILLUMINA	Illumina MiSeq	clinical	Axilla and Groin	NA
SRR12073460	B17655	USA	National Center for Emerging and Zoonotic Infectious Diseases- Mycotic Diseases Branch	PRJNA638416	WGS	RANDOM	GENOMIC	PAIRED	ILLUMINA	Illumina MiSeq	clinical	Axilla and Groin	NA
SRR12073459	B17656	USA	National Center for Emerging and Zoonotic Infectious Diseases- Mycotic Diseases Branch	PRJNA638416	WGS	RANDOM	GENOMIC	PAIRED	ILLUMINA	Illumina MiSeq	clinical	Axilla and Groin	NA
SRR12073457	B17904	USA	National Center for Emerging and Zoonotic Infectious Diseases- Mycotic Diseases Branch	PRJNA638416	WGS	RANDOM	GENOMIC	PAIRED	ILLUMINA	Illumina HiSeq 2500	clinical	Axilla and Groin	NA
SRR12073481	B18665	USA	National Center for Emerging and Zoonotic Infectious Diseases- Mycotic Diseases Branch	PRJNA638416	WGS	RANDOM	GENOMIC	PAIRED	ILLUMINA	Illumina MiSeq	clinical	Axilla and Groin	NA
SRR12073480	B18666	USA	National Center for Emerging and Zoonotic Infectious Diseases- Mycotic Diseases Branch	PRJNA638416	WGS	RANDOM	GENOMIC	PAIRED	ILLUMINA	Illumina MiSeq	clinical	Axilla and Groin	NA
SRR12073479	B18667	USA	National Center for Emerging and Zoonotic Infectious Diseases- Mycotic Diseases Branch	PRJNA638416	WGS	RANDOM	GENOMIC	PAIRED	ILLUMINA	Illumina MiSeq	clinical	Axilla and Groin	NA
SRR12073478	B18668	USA	National Center for Emerging and Zoonotic Infectious Diseases- Mycotic Diseases Branch	PRJNA638416	WGS	RANDOM	GENOMIC	PAIRED	ILLUMINA	Illumina MiSeq	clinical	Axilla and Groin	NA
SRR12073477	B18669	USA	National Center for Emerging and Zoonotic Infectious Diseases- Mycotic Diseases Branch	PRJNA638416	WGS	RANDOM	GENOMIC	PAIRED	ILLUMINA	Illumina MiSeq	clinical	Axilla and Groin	NA
SRR12073476	B18732	USA	National Center for Emerging and Zoonotic Infectious Diseases- Mycotic Diseases Branch	PRJNA638416	WGS	RANDOM	GENOMIC	PAIRED	ILLUMINA	Illumina HiSeq 2500	clinical	Axilla and Groin	NA
SRR12073475	B18733	USA	National Center for Emerging and Zoonotic Infectious Diseases- Mycotic Diseases Branch	PRJNA638416	WGS	RANDOM	GENOMIC	PAIRED	ILLUMINA	Illumina HiSeq 2500	clinical	Axilla and Groin	NA
SRR12073474	B18734	USA	National Center for Emerging and Zoonotic Infectious Diseases- Mycotic Diseases Branch	PRJNA638416	WGS	RANDOM	GENOMIC	PAIRED	ILLUMINA	Illumina MiSeq	clinical	Axilla and Groin	NA
SRR13710790	CAS3357(CAS36)	Qatar	Sidra Medicine	PRJNA693430	WGS	RANDOM	GENOMIC	PAIRED	ILLUMINA	NextSeq 550	clinical	axilla groin	NA
SRR7909366	B12046	USA	National Center for Emerging and Zoonotic Infectious Diseases- Mycotic Diseases Branch	PRJNA493622	WGS	RANDOM	GENOMIC	PAIRED	ILLUMINA	Illumina MiSeq	clinical	Axilla/Groin	NA
SRR7909145	B12378	USA	National Center for Emerging and Zoonotic Infectious Diseases- Mycotic Diseases Branch	PRJNA493622	WGS	RANDOM	GENOMIC	PAIRED	ILLUMINA	Illumina MiSeq	clinical	Axilla/Groin	NA
SRR7909294	B12380	USA	National Center for Emerging and Zoonotic Infectious Diseases- Mycotic Diseases Branch	PRJNA493622	WGS	RANDOM	GENOMIC	PAIRED	ILLUMINA	Illumina MiSeq	clinical	Axilla/Groin	NA
SRR7909184	B12427	USA	National Center for Emerging and Zoonotic Infectious Diseases- Mycotic Diseases Branch	PRJNA493622	WGS	RANDOM	GENOMIC	PAIRED	ILLUMINA	Illumina MiSeq	clinical	Axilla/Groin	NA
SRR7909281	B12457	USA	National Center for Emerging and Zoonotic Infectious Diseases- Mycotic Diseases Branch	PRJNA493622	WGS	RANDOM	GENOMIC	PAIRED	ILLUMINA	Illumina HiSeq 2500	clinical	Axilla/Groin	NA
SRR7909209	B12458	USA	National Center for Emerging and Zoonotic Infectious Diseases- Mycotic Diseases Branch	PRJNA493622	WGS	RANDOM	GENOMIC	PAIRED	ILLUMINA	Illumina HiSeq 2500	clinical	Axilla/Groin	NA
SRR7909150	B12459	USA	National Center for Emerging and Zoonotic Infectious Diseases- Mycotic Diseases Branch	PRJNA493622	WGS	RANDOM	GENOMIC	PAIRED	ILLUMINA	Illumina HiSeq 2500	clinical	Axilla/Groin	NA
SRR7909255	B12460	USA	National Center for Emerging and Zoonotic Infectious Diseases- Mycotic Diseases Branch	PRJNA493622	WGS	RANDOM	GENOMIC	PAIRED	ILLUMINA	Illumina HiSeq 2500	clinical	Axilla/Groin	NA
SRR7909234	B12461	USA	National Center for Emerging and Zoonotic Infectious Diseases- Mycotic Diseases Branch	PRJNA493622	WGS	RANDOM	GENOMIC	PAIRED	ILLUMINA	Illumina HiSeq 2500	clinical	Axilla/Groin	NA
SRR7909240	B12462	USA	National Center for Emerging and Zoonotic Infectious Diseases- Mycotic Diseases Branch	PRJNA493622	WGS	RANDOM	GENOMIC	PAIRED	ILLUMINA	Illumina HiSeq 2500	clinical	Axilla/Groin	NA
SRR7909347	B12465	USA	National Center for Emerging and Zoonotic Infectious Diseases- Mycotic Diseases Branch	PRJNA493622	WGS	RANDOM	GENOMIC	PAIRED	ILLUMINA	Illumina HiSeq 2500	clinical	Axilla/Groin	NA
SRR7909297	B12467	USA	National Center for Emerging and Zoonotic Infectious Diseases- Mycotic Diseases Branch	PRJNA493622	WGS	RANDOM	GENOMIC	PAIRED	ILLUMINA	Illumina HiSeq 2500	clinical	Axilla/Groin	NA
SRR7909206	B12468	USA	National Center for Emerging and Zoonotic Infectious Diseases- Mycotic Diseases Branch	PRJNA493622	WGS	RANDOM	GENOMIC	PAIRED	ILLUMINA	Illumina MiSeq	clinical	Axilla/Groin	NA
SRR7909194	B12486	USA	National Center for Emerging and Zoonotic Infectious Diseases- Mycotic Diseases Branch	PRJNA493622	WGS	RANDOM	GENOMIC	PAIRED	ILLUMINA	Illumina MiSeq	clinical	Axilla/Groin	NA
SRR7909362	B12487	USA	National Center for Emerging and Zoonotic Infectious Diseases- Mycotic Diseases Branch	PRJNA493622	WGS	RANDOM	GENOMIC	PAIRED	ILLUMINA	Illumina MiSeq	clinical	Axilla/Groin	NA
SRR7909239	B12488	USA	National Center for Emerging and Zoonotic Infectious Diseases- Mycotic Diseases Branch	PRJNA493622	WGS	RANDOM	GENOMIC	PAIRED	ILLUMINA	Illumina MiSeq	clinical	Axilla/Groin	NA
SRR7909227	B12510	USA	National Center for Emerging and Zoonotic Infectious Diseases- Mycotic Diseases Branch	PRJNA493622	WGS	RANDOM	GENOMIC	PAIRED	ILLUMINA	Illumina MiSeq	clinical	Axilla/Groin	NA
SRR7909201	B12562	USA	National Center for Emerging and Zoonotic Infectious Diseases- Mycotic Diseases Branch	PRJNA493622	WGS	RANDOM	GENOMIC	PAIRED	ILLUMINA	Illumina MiSeq	clinical	Axilla/Groin	NA
SRR7909139	B12597	USA	National Center for Emerging and Zoonotic Infectious Diseases- Mycotic Diseases Branch	PRJNA493622	WGS	RANDOM	GENOMIC	PAIRED	ILLUMINA	Illumina HiSeq 2500	clinical	Axilla/Groin	NA
SRR7909132	B12600	USA	National Center for Emerging and Zoonotic Infectious Diseases- Mycotic Diseases Branch	PRJNA493622	WGS	RANDOM	GENOMIC	PAIRED	ILLUMINA	Illumina HiSeq 2500	clinical	Axilla/Groin	NA
SRR7909193	B12694	USA	National Center for Emerging and Zoonotic Infectious Diseases- Mycotic Diseases Branch	PRJNA493622	WGS	RANDOM	GENOMIC	PAIRED	ILLUMINA	Illumina HiSeq 2500	clinical	Axilla/groin	NA
SRR7909171	B12797	USA	National Center for Emerging and Zoonotic Infectious Diseases- Mycotic Diseases Branch	PRJNA493622	WGS	RANDOM	GENOMIC	PAIRED	ILLUMINA	Illumina HiSeq 2500	clinical	Axilla/Groin	NA
SRR7909354	B12808	USA	National Center for Emerging and Zoonotic Infectious Diseases- Mycotic Diseases Branch	PRJNA493622	WGS	RANDOM	GENOMIC	PAIRED	ILLUMINA	Illumina HiSeq 2500	clinical	Axilla/Groin	NA
SRR14802941	MRL_S13_19	South Africa	National Institute for Communicable Diseases	PRJNA737309	WGS	RANDOM	GENOMIC	PAIRED	ILLUMINA	Illumina MiSeq	clinical	Axilla/Groin swab	NA
SRR14802943	MRL_S16_20	South Africa	National Institute for Communicable Diseases	PRJNA737309	WGS	RANDOM	GENOMIC	PAIRED	ILLUMINA	Illumina MiSeq	clinical	Axilla/Groin swab	NA
SRR14802868	MRL_S19_21	South Africa	National Institute for Communicable Diseases	PRJNA737309	WGS	RANDOM	GENOMIC	PAIRED	ILLUMINA	Illumina MiSeq	clinical	Axilla/Groin swab	NA
SRR14802866	MRL_S2_16	South Africa	National Institute for Communicable Diseases	PRJNA737309	WGS	RANDOM	GENOMIC	PAIRED	ILLUMINA	Illumina MiSeq	clinical	Axilla/Groin swab	NA
SRR14802864	MRL_S26_22	South Africa	National Institute for Communicable Diseases	PRJNA737309	WGS	RANDOM	GENOMIC	PAIRED	ILLUMINA	Illumina MiSeq	clinical	Axilla/Groin swab	NA
SRR14802863	MRL_S27_23	South Africa	National Institute for Communicable Diseases	PRJNA737309	WGS	RANDOM	GENOMIC	PAIRED	ILLUMINA	Illumina MiSeq	clinical	Axilla/Groin swab	NA
SRR14802862	MRL_S29_24	South Africa	National Institute for Communicable Diseases	PRJNA737309	WGS	RANDOM	GENOMIC	PAIRED	ILLUMINA	Illumina MiSeq	clinical	Axilla/Groin swab	NA
SRR14802861	MRL_S31_25	South Africa	National Institute for Communicable Diseases	PRJNA737309	WGS	RANDOM	GENOMIC	PAIRED	ILLUMINA	Illumina MiSeq	clinical	Axilla/Groin swab	NA
SRR14802859	MRL_S33_26	South Africa	National Institute for Communicable Diseases	PRJNA737309	WGS	RANDOM	GENOMIC	PAIRED	ILLUMINA	Illumina MiSeq	clinical	Axilla/Groin swab	NA
SRR14802855	MRL_S4_17	South Africa	National Institute for Communicable Diseases	PRJNA737309	WGS	RANDOM	GENOMIC	PAIRED	ILLUMINA	Illumina MiSeq	clinical	Axilla/Groin swab	NA
SRR14802854	MRL_S6_18	South Africa	National Institute for Communicable Diseases	PRJNA737309	WGS	RANDOM	GENOMIC	PAIRED	ILLUMINA	Illumina MiSeq	clinical	Axilla/Groin swab	NA
SRR7909257	B12923	USA	National Center for Emerging and Zoonotic Infectious Diseases- Mycotic Diseases Branch	PRJNA493622	WGS	RANDOM	GENOMIC	PAIRED	ILLUMINA	Illumina MiSeq	clinical	Axilla/groin/nares pool	NA
SRR7909252	B12451	USA	National Center for Emerging and Zoonotic Infectious Diseases- Mycotic Diseases Branch	PRJNA493622	WGS	RANDOM	GENOMIC	PAIRED	ILLUMINA	Illumina HiSeq 2500	clinical	Back	NA
SRR13710796	CAS26	Qatar	Sidra Medicine	PRJNA693430	WGS	RANDOM	GENOMIC	PAIRED	ILLUMINA	NextSeq 550	clinical	BAL	NA
SRR7909233	B12430	USA	National Center for Emerging and Zoonotic Infectious Diseases- Mycotic Diseases Branch	PRJNA493622	WGS	RANDOM	GENOMIC	PAIRED	ILLUMINA	Illumina MiSeq	clinical	BAL/Bronch Wash	NA
ERR2299873	16I29b	NA	EBI	PRJEB20230	WGS	PCR	GENOMIC	PAIRED	ILLUMINA	Illumina HiSeq 2500	environmental	Bed	NA
SRR13710776	CAS47	Qatar	Sidra Medicine	PRJNA693430	WGS	RANDOM	GENOMIC	PAIRED	ILLUMINA	NextSeq 550	environmental	bed (568)	NA
ERR2299874	16I29a	NA	EBI	PRJEB20230	WGS	PCR	GENOMIC	PAIRED	ILLUMINA	Illumina HiSeq 2500	environmental	Bed window trolley	NA
SRR13710777	CAS24	Qatar	Sidra Medicine	PRJNA693430	WGS	RANDOM	GENOMIC	PAIRED	ILLUMINA	NextSeq 550	environmental	bedside table	NA
SRR7909270	B12704	USA	National Center for Emerging and Zoonotic Infectious Diseases- Mycotic Diseases Branch	PRJNA493622	WGS	RANDOM	GENOMIC	PAIRED	ILLUMINA	Illumina MiSeq	clinical	bile	NA
SRR3883470	B11102	Pakistan	Centers for Disease Control and Prevention	PRJNA328792	WGS	RANDOM	GENOMIC	PAIRED	ILLUMINA	Illumina HiSeq 2500	clinical	blood	NA
SRR3883464	B11243	Venezuela	Centers for Disease Control and Prevention	PRJNA328792	WGS	RANDOM	GENOMIC	PAIRED	ILLUMINA	Illumina HiSeq 2500	clinical	blood	NA
SRR3883467	B11246	Venezuela	Centers for Disease Control and Prevention	PRJNA328792	WGS	RANDOM	GENOMIC	PAIRED	ILLUMINA	Illumina HiSeq 2500	clinical	blood	NA
SRR3883468	B11247	Venezuela	Centers for Disease Control and Prevention	PRJNA328792	WGS	RANDOM	GENOMIC	PAIRED	ILLUMINA	Illumina HiSeq 2500	clinical	blood	NA
SRR7909314	B11811	USA	National Center for Emerging and Zoonotic Infectious Diseases- Mycotic Diseases Branch	PRJNA493622	WGS	RANDOM	GENOMIC	PAIRED	ILLUMINA	Illumina HiSeq 2500	clinical	blood	NA
SRR7909360	B11812	USA	National Center for Emerging and Zoonotic Infectious Diseases- Mycotic Diseases Branch	PRJNA493622	WGS	RANDOM	GENOMIC	PAIRED	ILLUMINA	Illumina HiSeq 2500	clinical	blood	NA
SRR7909415	B11813	USA	National Center for Emerging and Zoonotic Infectious Diseases- Mycotic Diseases Branch	PRJNA493622	WGS	RANDOM	GENOMIC	PAIRED	ILLUMINA	Illumina HiSeq 2500	clinical	blood	NA
SRR7909189	B11814	USA	National Center for Emerging and Zoonotic Infectious Diseases- Mycotic Diseases Branch	PRJNA493622	WGS	RANDOM	GENOMIC	PAIRED	ILLUMINA	Illumina HiSeq 2500	clinical	blood	NA
SRR7909161	B11815	USA	National Center for Emerging and Zoonotic Infectious Diseases- Mycotic Diseases Branch	PRJNA493622	WGS	RANDOM	GENOMIC	PAIRED	ILLUMINA	Illumina HiSeq 2500	clinical	blood	NA
SRR13075213	B11861	USA	National Center for Emerging and Zoonotic Infectious Diseases- Mycotic Diseases Branch	PRJNA493622	WGS	RANDOM	GENOMIC	PAIRED	ILLUMINA	Illumina MiSeq	clinical	blood	NA
SRR7909256	B12028	USA	National Center for Emerging and Zoonotic Infectious Diseases- Mycotic Diseases Branch	PRJNA493622	WGS	RANDOM	GENOMIC	PAIRED	ILLUMINA	Illumina HiSeq 2500	clinical	blood	NA
SRR7909248	B12029	USA	National Center for Emerging and Zoonotic Infectious Diseases- Mycotic Diseases Branch	PRJNA493622	WGS	RANDOM	GENOMIC	PAIRED	ILLUMINA	Illumina HiSeq 2500	clinical	blood	NA
SRR7909228	B12030	USA	National Center for Emerging and Zoonotic Infectious Diseases- Mycotic Diseases Branch	PRJNA493622	WGS	RANDOM	GENOMIC	PAIRED	ILLUMINA	Illumina HiSeq 2500	clinical	blood	NA
SRR7909172	B12031	USA	National Center for Emerging and Zoonotic Infectious Diseases- Mycotic Diseases Branch	PRJNA493622	WGS	RANDOM	GENOMIC	PAIRED	ILLUMINA	Illumina HiSeq 2500	clinical	blood	NA
SRR7909387	B12032	USA	National Center for Emerging and Zoonotic Infectious Diseases- Mycotic Diseases Branch	PRJNA493622	WGS	RANDOM	GENOMIC	PAIRED	ILLUMINA	Illumina HiSeq 2500	clinical	blood	NA
SRR7909179	B12033	USA	National Center for Emerging and Zoonotic Infectious Diseases- Mycotic Diseases Branch	PRJNA493622	WGS	RANDOM	GENOMIC	PAIRED	ILLUMINA	Illumina HiSeq 2500	clinical	blood	NA
SRR7909388	B12034	USA	National Center for Emerging and Zoonotic Infectious Diseases- Mycotic Diseases Branch	PRJNA493622	WGS	RANDOM	GENOMIC	PAIRED	ILLUMINA	Illumina HiSeq 2500	clinical	blood	NA
SRR7909335	B12035	USA	National Center for Emerging and Zoonotic Infectious Diseases- Mycotic Diseases Branch	PRJNA493622	WGS	RANDOM	GENOMIC	PAIRED	ILLUMINA	Illumina HiSeq 2500	clinical	blood	NA
SRR7909151	B12036	USA	National Center for Emerging and Zoonotic Infectious Diseases- Mycotic Diseases Branch	PRJNA493622	WGS	RANDOM	GENOMIC	PAIRED	ILLUMINA	Illumina MiSeq	clinical	blood	NA
SRR7909157	B12078	USA	National Center for Emerging and Zoonotic Infectious Diseases- Mycotic Diseases Branch	PRJNA493622	WGS	RANDOM	GENOMIC	PAIRED	ILLUMINA	Illumina MiSeq	clinical	blood	NA
SRR7909129	B12079	USA	National Center for Emerging and Zoonotic Infectious Diseases- Mycotic Diseases Branch	PRJNA493622	WGS	RANDOM	GENOMIC	PAIRED	ILLUMINA	Illumina MiSeq	clinical	blood	NA
SRR7909262	B12351	USA	National Center for Emerging and Zoonotic Infectious Diseases- Mycotic Diseases Branch	PRJNA493622	WGS	RANDOM	GENOMIC	PAIRED	ILLUMINA	Illumina MiSeq	clinical	blood	NA
SRR7909282	B12352	USA	National Center for Emerging and Zoonotic Infectious Diseases- Mycotic Diseases Branch	PRJNA493622	WGS	RANDOM	GENOMIC	PAIRED	ILLUMINA	Illumina MiSeq	clinical	blood	NA
SRR7909168	B12360	USA	National Center for Emerging and Zoonotic Infectious Diseases- Mycotic Diseases Branch	PRJNA493622	WGS	RANDOM	GENOMIC	PAIRED	ILLUMINA	Illumina MiSeq	clinical	blood	NA
SRR7909180	B12419	USA	National Center for Emerging and Zoonotic Infectious Diseases- Mycotic Diseases Branch	PRJNA493622	WGS	RANDOM	GENOMIC	PAIRED	ILLUMINA	Illumina MiSeq	clinical	blood	NA
SRR7909355	B12422	USA	National Center for Emerging and Zoonotic Infectious Diseases- Mycotic Diseases Branch	PRJNA493622	WGS	RANDOM	GENOMIC	PAIRED	ILLUMINA	Illumina MiSeq	clinical	blood	NA
SRR7909178	B12424	USA	National Center for Emerging and Zoonotic Infectious Diseases- Mycotic Diseases Branch	PRJNA493622	WGS	RANDOM	GENOMIC	PAIRED	ILLUMINA	Illumina MiSeq	clinical	blood	NA
SRR7909153	B12428	USA	National Center for Emerging and Zoonotic Infectious Diseases- Mycotic Diseases Branch	PRJNA493622	WGS	RANDOM	GENOMIC	PAIRED	ILLUMINA	Illumina MiSeq	clinical	blood	NA
SRR7909269	B12431	USA	National Center for Emerging and Zoonotic Infectious Diseases- Mycotic Diseases Branch	PRJNA493622	WGS	RANDOM	GENOMIC	PAIRED	ILLUMINA	Illumina MiSeq	clinical	blood	NA
SRR7909210	B12490	USA	National Center for Emerging and Zoonotic Infectious Diseases- Mycotic Diseases Branch	PRJNA493622	WGS	RANDOM	GENOMIC	PAIRED	ILLUMINA	Illumina MiSeq	clinical	blood	NA
SRR7909412	B12537	USA	National Center for Emerging and Zoonotic Infectious Diseases- Mycotic Diseases Branch	PRJNA493622	WGS	RANDOM	GENOMIC	PAIRED	ILLUMINA	Illumina MiSeq	clinical	blood	NA
SRR7909400	B12548	USA	National Center for Emerging and Zoonotic Infectious Diseases- Mycotic Diseases Branch	PRJNA493622	WGS	RANDOM	GENOMIC	PAIRED	ILLUMINA	Illumina MiSeq	clinical	blood	NA
SRR7909337	B12608	USA	National Center for Emerging and Zoonotic Infectious Diseases- Mycotic Diseases Branch	PRJNA493622	WGS	RANDOM	GENOMIC	PAIRED	ILLUMINA	Illumina HiSeq 2500	clinical	blood	NA
SRR7909422	B12622	USA	National Center for Emerging and Zoonotic Infectious Diseases- Mycotic Diseases Branch	PRJNA493622	WGS	RANDOM	GENOMIC	PAIRED	ILLUMINA	Illumina HiSeq 2500	clinical	blood	NA
SRR7909224	B12668	USA	National Center for Emerging and Zoonotic Infectious Diseases- Mycotic Diseases Branch	PRJNA493622	WGS	RANDOM	GENOMIC	PAIRED	ILLUMINA	Illumina HiSeq 2500	clinical	blood	NA
SRR7909190	B12700	USA	National Center for Emerging and Zoonotic Infectious Diseases- Mycotic Diseases Branch	PRJNA493622	WGS	RANDOM	GENOMIC	PAIRED	ILLUMINA	Illumina MiSeq	clinical	blood	NA
SRR7909131	B12800	USA	National Center for Emerging and Zoonotic Infectious Diseases- Mycotic Diseases Branch	PRJNA493622	WGS	RANDOM	GENOMIC	PAIRED	ILLUMINA	Illumina HiSeq 2500	clinical	blood	NA
SRR7909342	B12835	USA	National Center for Emerging and Zoonotic Infectious Diseases- Mycotic Diseases Branch	PRJNA493622	WGS	RANDOM	GENOMIC	PAIRED	ILLUMINA	Illumina MiSeq	clinical	blood	NA
SRR7909298	B13281	USA	National Center for Emerging and Zoonotic Infectious Diseases- Mycotic Diseases Branch	PRJNA493622	WGS	RANDOM	GENOMIC	PAIRED	ILLUMINA	Illumina HiSeq 2500	clinical	blood	NA
SRR12073466	B13703	USA	National Center for Emerging and Zoonotic Infectious Diseases- Mycotic Diseases Branch	PRJNA638416	WGS	RANDOM	GENOMIC	PAIRED	ILLUMINA	Illumina MiSeq	clinical	blood	NA
SRR12073454	B16329	USA	National Center for Emerging and Zoonotic Infectious Diseases- Mycotic Diseases Branch	PRJNA638416	WGS	RANDOM	GENOMIC	PAIRED	ILLUMINA	Illumina HiSeq 2500	clinical	blood	NA
SRR10461245	B16425	Kenya	National Center for Emerging and Zoonotic Infectious Diseases- Mycotic Diseases Branch	PRJNA595978	WGS	RANDOM	GENOMIC	PAIRED	ILLUMINA	Illumina MiSeq	clinical	blood	NA
SRR12073482	B17018	USA	National Center for Emerging and Zoonotic Infectious Diseases- Mycotic Diseases Branch	PRJNA638416	WGS	RANDOM	GENOMIC	PAIRED	ILLUMINA	Illumina MiSeq	clinical	blood	NA
SRR12073467	B17604	USA	National Center for Emerging and Zoonotic Infectious Diseases- Mycotic Diseases Branch	PRJNA638416	WGS	RANDOM	GENOMIC	PAIRED	ILLUMINA	Illumina MiSeq	clinical	blood	NA
SRR12073463	B17651	USA	National Center for Emerging and Zoonotic Infectious Diseases- Mycotic Diseases Branch	PRJNA638416	WGS	RANDOM	GENOMIC	PAIRED	ILLUMINA	Illumina MiSeq	clinical	blood	NA
SRR12073458	B17798	USA	National Center for Emerging and Zoonotic Infectious Diseases- Mycotic Diseases Branch	PRJNA638416	WGS	RANDOM	GENOMIC	PAIRED	ILLUMINA	Illumina MiSeq	clinical	blood	NA
SRR12073456	B17905	USA	National Center for Emerging and Zoonotic Infectious Diseases- Mycotic Diseases Branch	PRJNA638416	WGS	RANDOM	GENOMIC	PAIRED	ILLUMINA	Illumina HiSeq 2500	clinical	blood	NA
SRR12073455	B17907	USA	National Center for Emerging and Zoonotic Infectious Diseases- Mycotic Diseases Branch	PRJNA638416	WGS	RANDOM	GENOMIC	PAIRED	ILLUMINA	Illumina HiSeq 2500	clinical	blood	NA
SRR12073453	B17908	USA	National Center for Emerging and Zoonotic Infectious Diseases- Mycotic Diseases Branch	PRJNA638416	WGS	RANDOM	GENOMIC	PAIRED	ILLUMINA	Illumina HiSeq 2500	clinical	blood	NA
SRR12073452	B17909	USA	National Center for Emerging and Zoonotic Infectious Diseases- Mycotic Diseases Branch	PRJNA638416	WGS	RANDOM	GENOMIC	PAIRED	ILLUMINA	Illumina HiSeq 2500	clinical	blood	NA
SRR12073451	B17910	USA	National Center for Emerging and Zoonotic Infectious Diseases- Mycotic Diseases Branch	PRJNA638416	WGS	RANDOM	GENOMIC	PAIRED	ILLUMINA	Illumina HiSeq 2500	clinical	blood	NA
SRR12073446	B17915	USA	National Center for Emerging and Zoonotic Infectious Diseases- Mycotic Diseases Branch	PRJNA638416	WGS	RANDOM	GENOMIC	PAIRED	ILLUMINA	Illumina HiSeq 2500	clinical	blood	NA
SRR12073445	B17979	USA	National Center for Emerging and Zoonotic Infectious Diseases- Mycotic Diseases Branch	PRJNA638416	WGS	RANDOM	GENOMIC	PAIRED	ILLUMINA	Illumina HiSeq 2500	clinical	blood	NA
SRR12073444	B17980	USA	National Center for Emerging and Zoonotic Infectious Diseases- Mycotic Diseases Branch	PRJNA638416	WGS	RANDOM	GENOMIC	PAIRED	ILLUMINA	Illumina HiSeq 2500	clinical	blood	NA
SRR12073442	B17981	USA	National Center for Emerging and Zoonotic Infectious Diseases- Mycotic Diseases Branch	PRJNA638416	WGS	RANDOM	GENOMIC	PAIRED	ILLUMINA	Illumina HiSeq 2500	clinical	blood	NA
SRR12073441	B18526	USA	National Center for Emerging and Zoonotic Infectious Diseases- Mycotic Diseases Branch	PRJNA638416	WGS	RANDOM	GENOMIC	PAIRED	ILLUMINA	Illumina HiSeq 2500	clinical	blood	NA
SRR12073439	B18528	USA	National Center for Emerging and Zoonotic Infectious Diseases- Mycotic Diseases Branch	PRJNA638416	WGS	RANDOM	GENOMIC	PAIRED	ILLUMINA	Illumina HiSeq 2500	clinical	blood	NA
SRR12073438	B18529	USA	National Center for Emerging and Zoonotic Infectious Diseases- Mycotic Diseases Branch	PRJNA638416	WGS	RANDOM	GENOMIC	PAIRED	ILLUMINA	Illumina HiSeq 2500	clinical	blood	NA
SRR12073484	B18533	USA	National Center for Emerging and Zoonotic Infectious Diseases- Mycotic Diseases Branch	PRJNA638416	WGS	RANDOM	GENOMIC	PAIRED	ILLUMINA	Illumina HiSeq 2500	clinical	blood	NA
SRR12073472	B18759	USA	National Center for Emerging and Zoonotic Infectious Diseases- Mycotic Diseases Branch	PRJNA638416	WGS	RANDOM	GENOMIC	PAIRED	ILLUMINA	Illumina HiSeq 2500	clinical	blood	NA
SRR12526237	B18891	USA	National Center for Emerging and Zoonotic Infectious Diseases- Mycotic Diseases Branch	PRJNA638416	WGS	RANDOM	GENOMIC	PAIRED	ILLUMINA	Illumina MiSeq	clinical	blood	NA
SRR12526236	B18906	USA	National Center for Emerging and Zoonotic Infectious Diseases- Mycotic Diseases Branch	PRJNA638416	WGS	RANDOM	GENOMIC	PAIRED	ILLUMINA	Illumina MiSeq	clinical	blood	NA
SRR12526238	B18908	USA	National Center for Emerging and Zoonotic Infectious Diseases- Mycotic Diseases Branch	PRJNA638416	WGS	RANDOM	GENOMIC	PAIRED	ILLUMINA	Illumina MiSeq	clinical	blood	NA
SRR12526234	B18925	USA	National Center for Emerging and Zoonotic Infectious Diseases- Mycotic Diseases Branch	PRJNA638416	WGS	RANDOM	GENOMIC	PAIRED	ILLUMINA	Illumina MiSeq	clinical	blood	NA
SRR12526252	B18926	USA	National Center for Emerging and Zoonotic Infectious Diseases- Mycotic Diseases Branch	PRJNA638416	WGS	RANDOM	GENOMIC	PAIRED	ILLUMINA	Illumina MiSeq	clinical	blood	NA
SRR12784123	B18933	USA	National Center for Emerging and Zoonotic Infectious Diseases- Mycotic Diseases Branch	PRJNA638416	WGS	RANDOM	GENOMIC	PAIRED	ILLUMINA	Illumina NovaSeq 6000	clinical	blood	NA
SRR12526248	B18977	USA	National Center for Emerging and Zoonotic Infectious Diseases- Mycotic Diseases Branch	PRJNA638416	WGS	RANDOM	GENOMIC	PAIRED	ILLUMINA	Illumina MiSeq	clinical	blood	NA
SRR12787995	B18978	USA	National Center for Emerging and Zoonotic Infectious Diseases- Mycotic Diseases Branch	PRJNA638416	WGS	RANDOM	GENOMIC	PAIRED	ILLUMINA	Illumina NovaSeq 6000	clinical	blood	NA
SRR12787994	B18979	USA	National Center for Emerging and Zoonotic Infectious Diseases- Mycotic Diseases Branch	PRJNA638416	WGS	RANDOM	GENOMIC	PAIRED	ILLUMINA	Illumina NovaSeq 6000	clinical	blood	NA
SRR12526245	B18982	USA	National Center for Emerging and Zoonotic Infectious Diseases- Mycotic Diseases Branch	PRJNA638416	WGS	RANDOM	GENOMIC	PAIRED	ILLUMINA	Illumina MiSeq	clinical	blood	NA
SRR12526243	B18996	USA	National Center for Emerging and Zoonotic Infectious Diseases- Mycotic Diseases Branch	PRJNA638416	WGS	RANDOM	GENOMIC	PAIRED	ILLUMINA	Illumina MiSeq	clinical	blood	NA
SRR12784127	B19006	USA	National Center for Emerging and Zoonotic Infectious Diseases- Mycotic Diseases Branch	PRJNA638416	WGS	RANDOM	GENOMIC	PAIRED	ILLUMINA	Illumina MiSeq	clinical	blood	NA
SRR12784120	B19024	USA	National Center for Emerging and Zoonotic Infectious Diseases- Mycotic Diseases Branch	PRJNA638416	WGS	RANDOM	GENOMIC	PAIRED	ILLUMINA	Illumina NovaSeq 6000	clinical	blood	NA
SRR12784137	B19055	USA	National Center for Emerging and Zoonotic Infectious Diseases- Mycotic Diseases Branch	PRJNA638416	WGS	RANDOM	GENOMIC	PAIRED	ILLUMINA	Illumina NovaSeq 6000	clinical	blood	NA
SRR12784134	B19065	USA	National Center for Emerging and Zoonotic Infectious Diseases- Mycotic Diseases Branch	PRJNA638416	WGS	RANDOM	GENOMIC	PAIRED	ILLUMINA	Illumina NovaSeq 6000	clinical	blood	NA
SRR12784131	B19131	USA	National Center for Emerging and Zoonotic Infectious Diseases- Mycotic Diseases Branch	PRJNA638416	WGS	RANDOM	GENOMIC	PAIRED	ILLUMINA	Illumina MiSeq	clinical	blood	NA
SRR14590381	B19447	USA	National Center for Emerging and Zoonotic Infectious Diseases- Mycotic Diseases Branch	PRJNA638416	WGS	RANDOM	GENOMIC	PAIRED	ILLUMINA	Illumina NovaSeq 6000	clinical	blood	NA
SRR14590389	B19913	USA	National Center for Emerging and Zoonotic Infectious Diseases- Mycotic Diseases Branch	PRJNA638416	WGS	RANDOM	GENOMIC	PAIRED	ILLUMINA	Illumina NovaSeq 6000	clinical	blood	NA
SRR14590387	B19921	USA	National Center for Emerging and Zoonotic Infectious Diseases- Mycotic Diseases Branch	PRJNA638416	WGS	RANDOM	GENOMIC	PAIRED	ILLUMINA	Illumina NovaSeq 6000	clinical	blood	NA
SRR14802846	MRL_2491_79	South Africa	National Institute for Communicable Diseases	PRJNA737309	WGS	RANDOM	GENOMIC	PAIRED	ILLUMINA	Illumina MiSeq	clinical	blood	NA
SRR14802845	MRL_2526_42	South Africa	National Institute for Communicable Diseases	PRJNA737309	WGS	RANDOM	GENOMIC	PAIRED	ILLUMINA	Illumina MiSeq	clinical	blood	NA
SRR14802843	MRL_2546_62	South Africa	National Institute for Communicable Diseases	PRJNA737309	WGS	RANDOM	GENOMIC	PAIRED	ILLUMINA	Illumina MiSeq	clinical	blood	NA
SRR14802842	MRL_2547_51	South Africa	National Institute for Communicable Diseases	PRJNA737309	WGS	RANDOM	GENOMIC	PAIRED	ILLUMINA	Illumina MiSeq	clinical	blood	NA
SRR14802841	MRL_2566_80	South Africa	National Institute for Communicable Diseases	PRJNA737309	WGS	RANDOM	GENOMIC	PAIRED	ILLUMINA	Illumina MiSeq	clinical	blood	NA
SRR14802840	MRL_2609_35	South Africa	National Institute for Communicable Diseases	PRJNA737309	WGS	RANDOM	GENOMIC	PAIRED	ILLUMINA	Illumina MiSeq	clinical	blood	NA
SRR14802839	MRL_2634_41	South Africa	National Institute for Communicable Diseases	PRJNA737309	WGS	RANDOM	GENOMIC	PAIRED	ILLUMINA	Illumina MiSeq	clinical	blood	NA
SRR14802838	MRL_2678_36	South Africa	National Institute for Communicable Diseases	PRJNA737309	WGS	RANDOM	GENOMIC	PAIRED	ILLUMINA	Illumina MiSeq	clinical	blood	NA
SRR14802837	MRL_2723_38	South Africa	National Institute for Communicable Diseases	PRJNA737309	WGS	RANDOM	GENOMIC	PAIRED	ILLUMINA	Illumina MiSeq	clinical	blood	NA
SRR14802836	MRL_2736_81	South Africa	National Institute for Communicable Diseases	PRJNA737309	WGS	RANDOM	GENOMIC	PAIRED	ILLUMINA	Illumina MiSeq	clinical	blood	NA
SRR14802835	MRL_2859_37	South Africa	National Institute for Communicable Diseases	PRJNA737309	WGS	RANDOM	GENOMIC	PAIRED	ILLUMINA	Illumina MiSeq	clinical	blood	NA
SRR14802834	MRL_2980_63	South Africa	National Institute for Communicable Diseases	PRJNA737309	WGS	RANDOM	GENOMIC	PAIRED	ILLUMINA	Illumina MiSeq	clinical	blood	NA
SRR14802832	MRL_3225_40	South Africa	National Institute for Communicable Diseases	PRJNA737309	WGS	RANDOM	GENOMIC	PAIRED	ILLUMINA	Illumina MiSeq	clinical	blood	NA
SRR14802940	MRL_3269_64	South Africa	National Institute for Communicable Diseases	PRJNA737309	WGS	RANDOM	GENOMIC	PAIRED	ILLUMINA	Illumina MiSeq	clinical	blood	NA
SRR14802938	MRL_3289_82	South Africa	National Institute for Communicable Diseases	PRJNA737309	WGS	RANDOM	GENOMIC	PAIRED	ILLUMINA	Illumina MiSeq	clinical	blood	NA
SRR14802937	MRL_3338_83	South Africa	National Institute for Communicable Diseases	PRJNA737309	WGS	RANDOM	GENOMIC	PAIRED	ILLUMINA	Illumina MiSeq	clinical	blood	NA
SRR14802936	MRL_3345_39	South Africa	National Institute for Communicable Diseases	PRJNA737309	WGS	RANDOM	GENOMIC	PAIRED	ILLUMINA	Illumina MiSeq	clinical	blood	NA
SRR14802935	MRL_3402_71	South Africa	National Institute for Communicable Diseases	PRJNA737309	WGS	RANDOM	GENOMIC	PAIRED	ILLUMINA	Illumina MiSeq	clinical	blood	NA
SRR14802934	MRL_3405_70	South Africa	National Institute for Communicable Diseases	PRJNA737309	WGS	RANDOM	GENOMIC	PAIRED	ILLUMINA	Illumina MiSeq	clinical	blood	NA
SRR14802933	MRL_3406_32	South Africa	National Institute for Communicable Diseases	PRJNA737309	WGS	RANDOM	GENOMIC	PAIRED	ILLUMINA	Illumina MiSeq	clinical	blood	NA
SRR14802932	MRL_3411_85	South Africa	National Institute for Communicable Diseases	PRJNA737309	WGS	RANDOM	GENOMIC	PAIRED	ILLUMINA	Illumina MiSeq	clinical	blood	NA
SRR14802931	MRL_3511_84	South Africa	National Institute for Communicable Diseases	PRJNA737309	WGS	RANDOM	GENOMIC	PAIRED	ILLUMINA	Illumina MiSeq	clinical	blood	NA
SRR14802929	MRL_353_1	South Africa	National Institute for Communicable Diseases	PRJNA737309	WGS	RANDOM	GENOMIC	PAIRED	ILLUMINA	Illumina MiSeq	clinical	blood	NA
SRR14802928	MRL_3560_76	South Africa	National Institute for Communicable Diseases	PRJNA737309	WGS	RANDOM	GENOMIC	PAIRED	ILLUMINA	Illumina MiSeq	clinical	blood	NA
SRR14802927	MRL_3561_77	South Africa	National Institute for Communicable Diseases	PRJNA737309	WGS	RANDOM	GENOMIC	PAIRED	ILLUMINA	Illumina MiSeq	clinical	blood	NA
SRR14802926	MRL_3562_78	South Africa	National Institute for Communicable Diseases	PRJNA737309	WGS	RANDOM	GENOMIC	PAIRED	ILLUMINA	Illumina MiSeq	clinical	blood	NA
SRR14802925	MRL_3589_31	South Africa	National Institute for Communicable Diseases	PRJNA737309	WGS	RANDOM	GENOMIC	PAIRED	ILLUMINA	Illumina MiSeq	clinical	blood	NA
SRR14802924	MRL_3706_89	South Africa	National Institute for Communicable Diseases	PRJNA737309	WGS	RANDOM	GENOMIC	PAIRED	ILLUMINA	Illumina MiSeq	clinical	blood	NA
SRR14802946	MRL_3732	South Africa	National Institute for Communicable Diseases	PRJNA737309	WGS	RANDOM	GENOMIC	PAIRED	ILLUMINA	Illumina MiSeq	clinical	blood	NA
SRR14802923	MRL_3758_86	South Africa	National Institute for Communicable Diseases	PRJNA737309	WGS	RANDOM	GENOMIC	PAIRED	ILLUMINA	Illumina MiSeq	clinical	blood	NA
SRR14802922	MRL_3770_34	South Africa	National Institute for Communicable Diseases	PRJNA737309	WGS	RANDOM	GENOMIC	PAIRED	ILLUMINA	Illumina MiSeq	clinical	blood	NA
SRR14802945	MRL_3775	South Africa	National Institute for Communicable Diseases	PRJNA737309	WGS	RANDOM	GENOMIC	PAIRED	ILLUMINA	Illumina MiSeq	clinical	blood	NA
SRR14802921	MRL_3788_90	South Africa	National Institute for Communicable Diseases	PRJNA737309	WGS	RANDOM	GENOMIC	PAIRED	ILLUMINA	Illumina MiSeq	clinical	blood	NA
SRR14802844	MRL_4000	South Africa	National Institute for Communicable Diseases	PRJNA737309	WGS	RANDOM	GENOMIC	PAIRED	ILLUMINA	Illumina MiSeq	clinical	blood	NA
SRR14802920	MRL_4152_33	South Africa	National Institute for Communicable Diseases	PRJNA737309	WGS	RANDOM	GENOMIC	PAIRED	ILLUMINA	Illumina MiSeq	clinical	blood	NA
SRR14802833	MRL_4288	South Africa	National Institute for Communicable Diseases	PRJNA737309	WGS	RANDOM	GENOMIC	PAIRED	ILLUMINA	Illumina MiSeq	clinical	blood	NA
SRR14802918	MRL_4414_52	South Africa	National Institute for Communicable Diseases	PRJNA737309	WGS	RANDOM	GENOMIC	PAIRED	ILLUMINA	Illumina MiSeq	clinical	blood	NA
SRR14802917	MRL_4591_69	South Africa	National Institute for Communicable Diseases	PRJNA737309	WGS	RANDOM	GENOMIC	PAIRED	ILLUMINA	Illumina MiSeq	clinical	blood	NA
SRR14802916	MRL_4603_48	South Africa	National Institute for Communicable Diseases	PRJNA737309	WGS	RANDOM	GENOMIC	PAIRED	ILLUMINA	Illumina MiSeq	clinical	blood	NA
SRR14802915	MRL_4642_47	South Africa	National Institute for Communicable Diseases	PRJNA737309	WGS	RANDOM	GENOMIC	PAIRED	ILLUMINA	Illumina MiSeq	clinical	blood	NA
SRR14802930	MRL_4645	South Africa	National Institute for Communicable Diseases	PRJNA737309	WGS	RANDOM	GENOMIC	PAIRED	ILLUMINA	Illumina MiSeq	clinical	blood	NA
SRR14802914	MRL_4742_88	South Africa	National Institute for Communicable Diseases	PRJNA737309	WGS	RANDOM	GENOMIC	PAIRED	ILLUMINA	Illumina MiSeq	clinical	blood	NA
SRR14802913	MRL_4836_68	South Africa	National Institute for Communicable Diseases	PRJNA737309	WGS	RANDOM	GENOMIC	PAIRED	ILLUMINA	Illumina MiSeq	clinical	blood	NA
SRR14802912	MRL_4845_72	South Africa	National Institute for Communicable Diseases	PRJNA737309	WGS	RANDOM	GENOMIC	PAIRED	ILLUMINA	Illumina MiSeq	clinical	blood	NA
SRR14802911	MRL_4888_50	South Africa	National Institute for Communicable Diseases	PRJNA737309	WGS	RANDOM	GENOMIC	PAIRED	ILLUMINA	Illumina MiSeq	clinical	blood	NA
SRR14802910	MRL_4895_49	South Africa	National Institute for Communicable Diseases	PRJNA737309	WGS	RANDOM	GENOMIC	PAIRED	ILLUMINA	Illumina MiSeq	clinical	blood	NA
SRR14802909	MRL_4916_65	South Africa	National Institute for Communicable Diseases	PRJNA737309	WGS	RANDOM	GENOMIC	PAIRED	ILLUMINA	Illumina MiSeq	clinical	blood	NA
SRR14802907	MRL_4925_94	South Africa	National Institute for Communicable Diseases	PRJNA737309	WGS	RANDOM	GENOMIC	PAIRED	ILLUMINA	Illumina MiSeq	clinical	blood	NA
SRR14802906	MRL_4926_60	South Africa	National Institute for Communicable Diseases	PRJNA737309	WGS	RANDOM	GENOMIC	PAIRED	ILLUMINA	Illumina MiSeq	clinical	blood	NA
SRR14802905	MRL_4928_61	South Africa	National Institute for Communicable Diseases	PRJNA737309	WGS	RANDOM	GENOMIC	PAIRED	ILLUMINA	Illumina MiSeq	clinical	blood	NA
SRR14802904	MRL_4930_73	South Africa	National Institute for Communicable Diseases	PRJNA737309	WGS	RANDOM	GENOMIC	PAIRED	ILLUMINA	Illumina MiSeq	clinical	blood	NA
SRR14802903	MRL_4934_87	South Africa	National Institute for Communicable Diseases	PRJNA737309	WGS	RANDOM	GENOMIC	PAIRED	ILLUMINA	Illumina MiSeq	clinical	blood	NA
SRR14802902	MRL_4943_30	South Africa	National Institute for Communicable Diseases	PRJNA737309	WGS	RANDOM	GENOMIC	PAIRED	ILLUMINA	Illumina MiSeq	clinical	blood	NA
SRR14802901	MRL_4944_56	South Africa	National Institute for Communicable Diseases	PRJNA737309	WGS	RANDOM	GENOMIC	PAIRED	ILLUMINA	Illumina MiSeq	clinical	blood	NA
SRR14802900	MRL_5006_96	South Africa	National Institute for Communicable Diseases	PRJNA737309	WGS	RANDOM	GENOMIC	PAIRED	ILLUMINA	Illumina MiSeq	clinical	blood	NA
SRR14802899	MRL_5109_29	South Africa	National Institute for Communicable Diseases	PRJNA737309	WGS	RANDOM	GENOMIC	PAIRED	ILLUMINA	Illumina MiSeq	clinical	blood	NA
SRR14802898	MRL_5116_74	South Africa	National Institute for Communicable Diseases	PRJNA737309	WGS	RANDOM	GENOMIC	PAIRED	ILLUMINA	Illumina MiSeq	clinical	blood	NA
SRR14802896	MRL_5173_28	South Africa	National Institute for Communicable Diseases	PRJNA737309	WGS	RANDOM	GENOMIC	PAIRED	ILLUMINA	Illumina MiSeq	clinical	blood	NA
SRR14802895	MRL_5222_59	South Africa	National Institute for Communicable Diseases	PRJNA737309	WGS	RANDOM	GENOMIC	PAIRED	ILLUMINA	Illumina MiSeq	clinical	blood	NA
SRR14802894	MRL_5233_75	South Africa	National Institute for Communicable Diseases	PRJNA737309	WGS	RANDOM	GENOMIC	PAIRED	ILLUMINA	Illumina MiSeq	clinical	blood	NA
SRR14802893	MRL_5268_27	South Africa	National Institute for Communicable Diseases	PRJNA737309	WGS	RANDOM	GENOMIC	PAIRED	ILLUMINA	Illumina MiSeq	clinical	blood	NA
SRR14802892	MRL_5305_44	South Africa	National Institute for Communicable Diseases	PRJNA737309	WGS	RANDOM	GENOMIC	PAIRED	ILLUMINA	Illumina MiSeq	clinical	blood	NA
SRR14802891	MRL_5386_58	South Africa	National Institute for Communicable Diseases	PRJNA737309	WGS	RANDOM	GENOMIC	PAIRED	ILLUMINA	Illumina MiSeq	clinical	blood	NA
SRR14802890	MRL_5405_95	South Africa	National Institute for Communicable Diseases	PRJNA737309	WGS	RANDOM	GENOMIC	PAIRED	ILLUMINA	Illumina MiSeq	clinical	blood	NA
SRR14802919	MRL_5425	South Africa	National Institute for Communicable Diseases	PRJNA737309	WGS	RANDOM	GENOMIC	PAIRED	ILLUMINA	Illumina MiSeq	clinical	blood	NA
SRR14802889	MRL_5483_43	South Africa	National Institute for Communicable Diseases	PRJNA737309	WGS	RANDOM	GENOMIC	PAIRED	ILLUMINA	Illumina MiSeq	clinical	blood	NA
SRR14802888	MRL_5543_54	South Africa	National Institute for Communicable Diseases	PRJNA737309	WGS	RANDOM	GENOMIC	PAIRED	ILLUMINA	Illumina MiSeq	clinical	blood	NA
SRR14802887	MRL_5547_45	South Africa	National Institute for Communicable Diseases	PRJNA737309	WGS	RANDOM	GENOMIC	PAIRED	ILLUMINA	Illumina MiSeq	clinical	blood	NA
SRR14802885	MRL_5561_57	South Africa	National Institute for Communicable Diseases	PRJNA737309	WGS	RANDOM	GENOMIC	PAIRED	ILLUMINA	Illumina MiSeq	clinical	blood	NA
SRR14802884	MRL_5574_55	South Africa	National Institute for Communicable Diseases	PRJNA737309	WGS	RANDOM	GENOMIC	PAIRED	ILLUMINA	Illumina MiSeq	clinical	blood	NA
SRR14802883	MRL_5580_66	South Africa	National Institute for Communicable Diseases	PRJNA737309	WGS	RANDOM	GENOMIC	PAIRED	ILLUMINA	Illumina MiSeq	clinical	blood	NA
SRR14802882	MRL_5585_46	South Africa	National Institute for Communicable Diseases	PRJNA737309	WGS	RANDOM	GENOMIC	PAIRED	ILLUMINA	Illumina MiSeq	clinical	blood	NA
SRR14802908	MRL_5588	South Africa	National Institute for Communicable Diseases	PRJNA737309	WGS	RANDOM	GENOMIC	PAIRED	ILLUMINA	Illumina MiSeq	clinical	blood	NA
SRR14802897	MRL_5590	South Africa	National Institute for Communicable Diseases	PRJNA737309	WGS	RANDOM	GENOMIC	PAIRED	ILLUMINA	Illumina MiSeq	clinical	blood	NA
SRR14802886	MRL_5591	South Africa	National Institute for Communicable Diseases	PRJNA737309	WGS	RANDOM	GENOMIC	PAIRED	ILLUMINA	Illumina MiSeq	clinical	blood	NA
SRR14802881	MRL_5593_67	South Africa	National Institute for Communicable Diseases	PRJNA737309	WGS	RANDOM	GENOMIC	PAIRED	ILLUMINA	Illumina MiSeq	clinical	blood	NA
SRR14802880	MRL_5624_2	South Africa	National Institute for Communicable Diseases	PRJNA737309	WGS	RANDOM	GENOMIC	PAIRED	ILLUMINA	Illumina MiSeq	clinical	blood	NA
SRR14802879	MRL_5625_3	South Africa	National Institute for Communicable Diseases	PRJNA737309	WGS	RANDOM	GENOMIC	PAIRED	ILLUMINA	Illumina MiSeq	clinical	blood	NA
SRR14802878	MRL_5704_4	South Africa	National Institute for Communicable Diseases	PRJNA737309	WGS	RANDOM	GENOMIC	PAIRED	ILLUMINA	Illumina MiSeq	clinical	blood	NA
SRR14802875	MRL_5714	South Africa	National Institute for Communicable Diseases	PRJNA737309	WGS	RANDOM	GENOMIC	PAIRED	ILLUMINA	Illumina MiSeq	clinical	blood	NA
SRR14802944	MRL_5715	South Africa	National Institute for Communicable Diseases	PRJNA737309	WGS	RANDOM	GENOMIC	PAIRED	ILLUMINA	Illumina MiSeq	clinical	blood	NA
SRR14802858	MRL_5716	South Africa	National Institute for Communicable Diseases	PRJNA737309	WGS	RANDOM	GENOMIC	PAIRED	ILLUMINA	Illumina MiSeq	clinical	blood	NA
SRR14802877	MRL_5734_5	South Africa	National Institute for Communicable Diseases	PRJNA737309	WGS	RANDOM	GENOMIC	PAIRED	ILLUMINA	Illumina MiSeq	clinical	blood	NA
SRR14802852	MRL_5762	South Africa	National Institute for Communicable Diseases	PRJNA737309	WGS	RANDOM	GENOMIC	PAIRED	ILLUMINA	Illumina MiSeq	clinical	blood	NA
SRR14802876	MRL_5771_92	South Africa	National Institute for Communicable Diseases	PRJNA737309	WGS	RANDOM	GENOMIC	PAIRED	ILLUMINA	Illumina MiSeq	clinical	blood	NA
SRR14802851	MRL_5778	South Africa	National Institute for Communicable Diseases	PRJNA737309	WGS	RANDOM	GENOMIC	PAIRED	ILLUMINA	Illumina MiSeq	clinical	blood	NA
SRR14802874	MRL_5946_91	South Africa	National Institute for Communicable Diseases	PRJNA737309	WGS	RANDOM	GENOMIC	PAIRED	ILLUMINA	Illumina MiSeq	clinical	blood	NA
SRR14802850	MRL_5948	South Africa	National Institute for Communicable Diseases	PRJNA737309	WGS	RANDOM	GENOMIC	PAIRED	ILLUMINA	Illumina MiSeq	clinical	blood	NA
SRR14802873	MRL_5953_93	South Africa	National Institute for Communicable Diseases	PRJNA737309	WGS	RANDOM	GENOMIC	PAIRED	ILLUMINA	Illumina MiSeq	clinical	blood	NA
SRR14802849	MRL_6057	South Africa	National Institute for Communicable Diseases	PRJNA737309	WGS	RANDOM	GENOMIC	PAIRED	ILLUMINA	Illumina MiSeq	clinical	blood	NA
SRR14802848	MRL_6196	South Africa	National Institute for Communicable Diseases	PRJNA737309	WGS	RANDOM	GENOMIC	PAIRED	ILLUMINA	Illumina MiSeq	clinical	blood	NA
SRR14802872	MRL_6241_97	South Africa	National Institute for Communicable Diseases	PRJNA737309	WGS	RANDOM	GENOMIC	PAIRED	ILLUMINA	Illumina MiSeq	clinical	blood	NA
SRR14802871	MRL_6277b_53	South Africa	National Institute for Communicable Diseases	PRJNA737309	WGS	RANDOM	GENOMIC	PAIRED	ILLUMINA	Illumina MiSeq	clinical	blood	NA
SRR7909266	B12358	USA	National Center for Emerging and Zoonotic Infectious Diseases- Mycotic Diseases Branch	PRJNA493622	WGS	RANDOM	GENOMIC	PAIRED	ILLUMINA	Illumina MiSeq	clinical	bone	NA
SRR7909343	B12429	USA	National Center for Emerging and Zoonotic Infectious Diseases- Mycotic Diseases Branch	PRJNA493622	WGS	RANDOM	GENOMIC	PAIRED	ILLUMINA	Illumina MiSeq	clinical	bone	NA
SRR7909258	B12604	USA	National Center for Emerging and Zoonotic Infectious Diseases- Mycotic Diseases Branch	PRJNA493622	WGS	RANDOM	GENOMIC	PAIRED	ILLUMINA	Illumina HiSeq 2500	clinical	Bronchial washings	NA
SRR7909317	B12606	USA	National Center for Emerging and Zoonotic Infectious Diseases- Mycotic Diseases Branch	PRJNA493622	WGS	RANDOM	GENOMIC	PAIRED	ILLUMINA	Illumina HiSeq 2500	clinical	Bronchial washings	NA
SRR12073447	B17914	USA	National Center for Emerging and Zoonotic Infectious Diseases- Mycotic Diseases Branch	PRJNA638416	WGS	RANDOM	GENOMIC	PAIRED	ILLUMINA	Illumina HiSeq 2500	clinical	Bronchial washings	NA
SRR12526251	B18832	USA	National Center for Emerging and Zoonotic Infectious Diseases- Mycotic Diseases Branch	PRJNA638416	WGS	RANDOM	GENOMIC	PAIRED	ILLUMINA	Illumina MiSeq	clinical	Bronchial washings	NA
SRR12526246	B18981	USA	National Center for Emerging and Zoonotic Infectious Diseases- Mycotic Diseases Branch	PRJNA638416	WGS	RANDOM	GENOMIC	PAIRED	ILLUMINA	Illumina MiSeq	clinical	Bronchial washings	NA
SRR7909136	B12493	USA	National Center for Emerging and Zoonotic Infectious Diseases- Mycotic Diseases Branch	PRJNA493622	WGS	RANDOM	GENOMIC	PAIRED	ILLUMINA	Illumina MiSeq	clinical	Bronchus	NA
SRR13710774	CAS49	Qatar	Sidra Medicine	PRJNA693430	WGS	RANDOM	GENOMIC	PAIRED	ILLUMINA	NextSeq 550	environmental	cabinet (568)	NA
SRR7909272	B12669	USA	National Center for Emerging and Zoonotic Infectious Diseases- Mycotic Diseases Branch	PRJNA493622	WGS	RANDOM	GENOMIC	PAIRED	ILLUMINA	Illumina HiSeq 2500	environmental	Catheter	NA
SRR7140003	B12302	Colombia	National Center for Emerging and Zoonotic Infectious Diseases- Mycotic Diseases Branch	PRJNA470683	WGS	RANDOM	GENOMIC	PAIRED	ILLUMINA	Illumina HiSeq 2500	environmental	Chair	NA
SRR13710775	CAS48	Qatar	Sidra Medicine	PRJNA693430	WGS	RANDOM	GENOMIC	PAIRED	ILLUMINA	NextSeq 550	environmental	couch (568)	NA
SRR7909142	B12082	USA	National Center for Emerging and Zoonotic Infectious Diseases- Mycotic Diseases Branch	PRJNA493622	WGS	RANDOM	GENOMIC	PAIRED	ILLUMINA	Illumina MiSeq	clinical	ear	NA
SRR7909197	B12092	USA	National Center for Emerging and Zoonotic Infectious Diseases- Mycotic Diseases Branch	PRJNA493622	WGS	RANDOM	GENOMIC	PAIRED	ILLUMINA	Illumina MiSeq	clinical	ear	NA
SRR7909215	B12452	USA	National Center for Emerging and Zoonotic Infectious Diseases- Mycotic Diseases Branch	PRJNA493622	WGS	RANDOM	GENOMIC	PAIRED	ILLUMINA	Illumina HiSeq 2500	clinical	ear	NA
ERR3503255	Cau1901	China: Hong Kong	European Bioinformatics Institute	PRJEB34199	WGS	RANDOM	GENOMIC	PAIRED	ILLUMINA	Illumina MiSeq	clinical	Endotracheal aspirate	NA
SRR13710812	CAS1	Qatar	Sidra Medicine	PRJNA693430	WGS	RANDOM	GENOMIC	PAIRED	ILLUMINA	NextSeq 550	clinical	Endotracheal tube	NA
SRR14802870	MRL_B159-2_13	South Africa	National Institute for Communicable Diseases	PRJNA737309	WGS	RANDOM	GENOMIC	PAIRED	ILLUMINA	Illumina MiSeq	environmental	environmental swab	NA
SRR14802869	MRL_B195-1_12	South Africa	National Institute for Communicable Diseases	PRJNA737309	WGS	RANDOM	GENOMIC	PAIRED	ILLUMINA	Illumina MiSeq	environmental	environmental swab	NA
SRR14802867	MRL_B235-1_7	South Africa	National Institute for Communicable Diseases	PRJNA737309	WGS	RANDOM	GENOMIC	PAIRED	ILLUMINA	Illumina MiSeq	environmental	environmental swab	NA
SRR14802942	MRL_B296-3_6	South Africa	National Institute for Communicable Diseases	PRJNA737309	WGS	RANDOM	GENOMIC	PAIRED	ILLUMINA	Illumina MiSeq	environmental	environmental swab	NA
SRR14802939	MRL_S158-1_8	South Africa	National Institute for Communicable Diseases	PRJNA737309	WGS	RANDOM	GENOMIC	PAIRED	ILLUMINA	Illumina MiSeq	environmental	environmental swab	NA
SRR14802865	MRL_S200-1_15	South Africa	National Institute for Communicable Diseases	PRJNA737309	WGS	RANDOM	GENOMIC	PAIRED	ILLUMINA	Illumina MiSeq	environmental	environmental swab	NA
SRR14802860	MRL_S316-2_10	South Africa	National Institute for Communicable Diseases	PRJNA737309	WGS	RANDOM	GENOMIC	PAIRED	ILLUMINA	Illumina MiSeq	environmental	environmental swab	NA
SRR14802857	MRL_S353-2_11	South Africa	National Institute for Communicable Diseases	PRJNA737309	WGS	RANDOM	GENOMIC	PAIRED	ILLUMINA	Illumina MiSeq	environmental	environmental swab	NA
SRR14802856	MRL_S360-1_14	South Africa	National Institute for Communicable Diseases	PRJNA737309	WGS	RANDOM	GENOMIC	PAIRED	ILLUMINA	Illumina MiSeq	environmental	environmental swab	NA
SRR14802853	MRL_W-KNH046_9	South Africa	National Institute for Communicable Diseases	PRJNA737309	WGS	RANDOM	GENOMIC	PAIRED	ILLUMINA	Illumina MiSeq	environmental	environmental swab	NA
SRR7909138	B12077	USA	National Center for Emerging and Zoonotic Infectious Diseases- Mycotic Diseases Branch	PRJNA493622	WGS	RANDOM	GENOMIC	PAIRED	ILLUMINA	Illumina MiSeq	clinical	feces	NA
SRR12073473	B18754	USA	National Center for Emerging and Zoonotic Infectious Diseases- Mycotic Diseases Branch	PRJNA638416	WGS	RANDOM	GENOMIC	PAIRED	ILLUMINA	Illumina HiSeq 2500	clinical	Fluid_body	NA
SRR7909214	B12681	USA	National Center for Emerging and Zoonotic Infectious Diseases- Mycotic Diseases Branch	PRJNA493622	WGS	RANDOM	GENOMIC	PAIRED	ILLUMINA	Illumina HiSeq 2500	clinical	Foot wound	NA
SRR7909407	B11886	USA	National Center for Emerging and Zoonotic Infectious Diseases- Mycotic Diseases Branch	PRJNA493622	WGS	RANDOM	GENOMIC	PAIRED	ILLUMINA	Illumina HiSeq 2500	clinical	Groin	NA
SRR7909307	B12090	USA	National Center for Emerging and Zoonotic Infectious Diseases- Mycotic Diseases Branch	PRJNA493622	WGS	RANDOM	GENOMIC	PAIRED	ILLUMINA	Illumina MiSeq	clinical	Groin	NA
SRR7909216	B12356	USA	National Center for Emerging and Zoonotic Infectious Diseases- Mycotic Diseases Branch	PRJNA493622	WGS	RANDOM	GENOMIC	PAIRED	ILLUMINA	Illumina MiSeq	clinical	Groin	NA
SRR7909320	B12441	USA	National Center for Emerging and Zoonotic Infectious Diseases- Mycotic Diseases Branch	PRJNA493622	WGS	RANDOM	GENOMIC	PAIRED	ILLUMINA	Illumina HiSeq 2500	clinical	Groin	NA
SRR7909295	B12591	USA	National Center for Emerging and Zoonotic Infectious Diseases- Mycotic Diseases Branch	PRJNA493622	WGS	RANDOM	GENOMIC	PAIRED	ILLUMINA	Illumina HiSeq 2500	clinical	Groin	NA
SRR7909167	B12626	USA	National Center for Emerging and Zoonotic Infectious Diseases- Mycotic Diseases Branch	PRJNA493622	WGS	RANDOM	GENOMIC	PAIRED	ILLUMINA	Illumina MiSeq	clinical	Groin	NA
SRR7909418	B12679	USA	National Center for Emerging and Zoonotic Infectious Diseases- Mycotic Diseases Branch	PRJNA493622	WGS	RANDOM	GENOMIC	PAIRED	ILLUMINA	Illumina HiSeq 2500	clinical	Groin	NA
SRR7909202	B12680	USA	National Center for Emerging and Zoonotic Infectious Diseases- Mycotic Diseases Branch	PRJNA493622	WGS	RANDOM	GENOMIC	PAIRED	ILLUMINA	Illumina HiSeq 2500	clinical	Groin	NA
SRR7909409	B12688	USA	National Center for Emerging and Zoonotic Infectious Diseases- Mycotic Diseases Branch	PRJNA493622	WGS	RANDOM	GENOMIC	PAIRED	ILLUMINA	Illumina MiSeq	clinical	Groin	NA
SRR7909205	B12699	USA	National Center for Emerging and Zoonotic Infectious Diseases- Mycotic Diseases Branch	PRJNA493622	WGS	RANDOM	GENOMIC	PAIRED	ILLUMINA	Illumina HiSeq 2500	clinical	Groin	NA
SRR7909378	B12730	USA	National Center for Emerging and Zoonotic Infectious Diseases- Mycotic Diseases Branch	PRJNA493622	WGS	RANDOM	GENOMIC	PAIRED	ILLUMINA	Illumina HiSeq 2500	clinical	Groin	NA
SRR7909265	B12818	USA	National Center for Emerging and Zoonotic Infectious Diseases- Mycotic Diseases Branch	PRJNA493622	WGS	RANDOM	GENOMIC	PAIRED	ILLUMINA	Illumina HiSeq 2500	clinical	Groin	NA
SRR7909313	B12824	USA	National Center for Emerging and Zoonotic Infectious Diseases- Mycotic Diseases Branch	PRJNA493622	WGS	RANDOM	GENOMIC	PAIRED	ILLUMINA	Illumina HiSeq 2500	clinical	Groin	NA
SRR7909181	B12929	USA	National Center for Emerging and Zoonotic Infectious Diseases- Mycotic Diseases Branch	PRJNA493622	WGS	RANDOM	GENOMIC	PAIRED	ILLUMINA	Illumina MiSeq	clinical	Groin	NA
SRR7909375	B13319	USA	National Center for Emerging and Zoonotic Infectious Diseases- Mycotic Diseases Branch	PRJNA493622	WGS	RANDOM	GENOMIC	PAIRED	ILLUMINA	Illumina HiSeq 2500	clinical	Groin	NA
SRR12363147	CA18	USA	Northwestern University Feinberg School of Medicine	PRJNA649943	WGA	RANDOM	GENOMIC	PAIRED	ILLUMINA	Illumina MiSeq	clinical	Groin	NA
SRR13710808	CAS13	Qatar	Sidra Medicine	PRJNA693430	WGS	RANDOM	GENOMIC	PAIRED	ILLUMINA	NextSeq 550	clinical	Groin	NA
SRR13710799	CAS21	Qatar	Sidra Medicine	PRJNA693430	WGS	RANDOM	GENOMIC	PAIRED	ILLUMINA	NextSeq 550	clinical	Groin	NA
SRR13710785	CAS42	Qatar	Sidra Medicine	PRJNA693430	WGS	RANDOM	GENOMIC	PAIRED	ILLUMINA	NextSeq 550	clinical	Groin	NA
SRR13710783	CAS45	Qatar	Sidra Medicine	PRJNA693430	WGS	RANDOM	GENOMIC	PAIRED	ILLUMINA	NextSeq 550	clinical	Groin	NA
SRR13710772	CAS7	Qatar	Sidra Medicine	PRJNA693430	WGS	RANDOM	GENOMIC	PAIRED	ILLUMINA	NextSeq 550	clinical	Groin and axilla	NA
SRR13710798	CAS23	Qatar	Sidra Medicine	PRJNA693430	WGS	RANDOM	GENOMIC	PAIRED	ILLUMINA	NextSeq 550	clinical	Groin swab	NA
SRR7909182	B12601	USA	National Center for Emerging and Zoonotic Infectious Diseases- Mycotic Diseases Branch	PRJNA493622	WGS	RANDOM	GENOMIC	PAIRED	ILLUMINA	Illumina HiSeq 2500	clinical	GT	NA
SRR12916694	UCLA_145	USA	University of California Los Angeles	PRJNA672695	WGS	PCR	GENOMIC	PAIRED	ILLUMINA	Illumina MiSeq	clinical	Inguinal/Axillary	NA
SRR12916692	UCLA_439	USA	University of California Los Angeles	PRJNA672695	WGS	PCR	GENOMIC	PAIRED	ILLUMINA	Illumina MiSeq	clinical	Inguinal/Axillary	NA
SRR12916691	UCLA_455	USA	University of California Los Angeles	PRJNA672695	WGS	PCR	GENOMIC	PAIRED	ILLUMINA	Illumina MiSeq	clinical	Inguinal/Axillary	NA
SRR7909200	B12229	USA	National Center for Emerging and Zoonotic Infectious Diseases- Mycotic Diseases Branch	PRJNA493622	WGS	RANDOM	GENOMIC	PAIRED	ILLUMINA	Illumina MiSeq	clinical	kidney	NA
SRR7909325	B12453	USA	National Center for Emerging and Zoonotic Infectious Diseases- Mycotic Diseases Branch	PRJNA493622	WGS	RANDOM	GENOMIC	PAIRED	ILLUMINA	Illumina HiSeq 2500	clinical	Leg	NA
SRR7909338	B12454	USA	National Center for Emerging and Zoonotic Infectious Diseases- Mycotic Diseases Branch	PRJNA493622	WGS	RANDOM	GENOMIC	PAIRED	ILLUMINA	Illumina HiSeq 2500	clinical	Leg	NA
SRR14590390	B19448	USA	National Center for Emerging and Zoonotic Infectious Diseases- Mycotic Diseases Branch	PRJNA638416	WGS	RANDOM	GENOMIC	PAIRED	ILLUMINA	Illumina NovaSeq 6000	clinical	Leg	NA
SRR7909238	B11880	USA	National Center for Emerging and Zoonotic Infectious Diseases- Mycotic Diseases Branch	PRJNA493622	WGS	RANDOM	GENOMIC	PAIRED	ILLUMINA	Illumina HiSeq 2500	clinical	nares	NA
SRR7909309	B11882	USA	National Center for Emerging and Zoonotic Infectious Diseases- Mycotic Diseases Branch	PRJNA493622	WGS	RANDOM	GENOMIC	PAIRED	ILLUMINA	Illumina HiSeq 2500	clinical	nares	NA
SRR7909158	B12189	USA	National Center for Emerging and Zoonotic Infectious Diseases- Mycotic Diseases Branch	PRJNA493622	WGS	RANDOM	GENOMIC	PAIRED	ILLUMINA	Illumina HiSeq 2500	clinical	nares	NA
SRR7909154	B12598	USA	National Center for Emerging and Zoonotic Infectious Diseases- Mycotic Diseases Branch	PRJNA493622	WGS	RANDOM	GENOMIC	PAIRED	ILLUMINA	Illumina HiSeq 2500	clinical	nares	NA
SRR7909211	B12602	USA	National Center for Emerging and Zoonotic Infectious Diseases- Mycotic Diseases Branch	PRJNA493622	WGS	RANDOM	GENOMIC	PAIRED	ILLUMINA	Illumina HiSeq 2500	clinical	nares	NA
SRR7909410	B12660	USA	National Center for Emerging and Zoonotic Infectious Diseases- Mycotic Diseases Branch	PRJNA493622	WGS	RANDOM	GENOMIC	PAIRED	ILLUMINA	Illumina HiSeq 2500	clinical	nares	NA
SRR7909264	B12673	USA	National Center for Emerging and Zoonotic Infectious Diseases- Mycotic Diseases Branch	PRJNA493622	WGS	RANDOM	GENOMIC	PAIRED	ILLUMINA	Illumina HiSeq 2500	clinical	nares	NA
SRR7909402	B12683	USA	National Center for Emerging and Zoonotic Infectious Diseases- Mycotic Diseases Branch	PRJNA493622	WGS	RANDOM	GENOMIC	PAIRED	ILLUMINA	Illumina HiSeq 2500	clinical	nares	NA
SRR7909327	B12686	USA	National Center for Emerging and Zoonotic Infectious Diseases- Mycotic Diseases Branch	PRJNA493622	WGS	RANDOM	GENOMIC	PAIRED	ILLUMINA	Illumina HiSeq 2500	clinical	nares	NA
SRR7909382	B12799	USA	National Center for Emerging and Zoonotic Infectious Diseases- Mycotic Diseases Branch	PRJNA493622	WGS	RANDOM	GENOMIC	PAIRED	ILLUMINA	Illumina HiSeq 2500	clinical	nares	NA
SRR7909160	B12945	USA	National Center for Emerging and Zoonotic Infectious Diseases- Mycotic Diseases Branch	PRJNA493622	WGS	RANDOM	GENOMIC	PAIRED	ILLUMINA	Illumina HiSeq 2500	clinical	nares	NA
SRR7909236	B12969	USA	National Center for Emerging and Zoonotic Infectious Diseases- Mycotic Diseases Branch	PRJNA493622	WGS	RANDOM	GENOMIC	PAIRED	ILLUMINA	Illumina HiSeq 2500	clinical	nares	NA
SRR7909235	B12970	USA	National Center for Emerging and Zoonotic Infectious Diseases- Mycotic Diseases Branch	PRJNA493622	WGS	RANDOM	GENOMIC	PAIRED	ILLUMINA	Illumina HiSeq 2500	clinical	nares	NA
SRR7909386	B12999	USA	National Center for Emerging and Zoonotic Infectious Diseases- Mycotic Diseases Branch	PRJNA493622	WGS	RANDOM	GENOMIC	PAIRED	ILLUMINA	Illumina HiSeq 2500	clinical	nares	NA
SRR7909213	B12695	USA	National Center for Emerging and Zoonotic Infectious Diseases- Mycotic Diseases Branch	PRJNA493622	WGS	RANDOM	GENOMIC	PAIRED	ILLUMINA	Illumina HiSeq 2500	clinical	nasal	NA
SRR7909275	B12814	USA	National Center for Emerging and Zoonotic Infectious Diseases- Mycotic Diseases Branch	PRJNA493622	WGS	RANDOM	GENOMIC	PAIRED	ILLUMINA	Illumina HiSeq 2500	clinical	nasal	NA
SRR13710769	CAS10	Qatar	Sidra Medicine	PRJNA693430	WGS	RANDOM	GENOMIC	PAIRED	ILLUMINA	NextSeq 550	clinical	nasal	NA
SRR13710803	CAS18	Qatar	Sidra Medicine	PRJNA693430	WGS	RANDOM	GENOMIC	PAIRED	ILLUMINA	NextSeq 550	clinical	nasal	NA
SRR13710789	CAS4	Qatar	Sidra Medicine	PRJNA693430	WGS	RANDOM	GENOMIC	PAIRED	ILLUMINA	NextSeq 550	clinical	nasal	NA
SRR13710778	CAS5	Qatar	Sidra Medicine	PRJNA693430	WGS	RANDOM	GENOMIC	PAIRED	ILLUMINA	NextSeq 550	clinical	nasal	NA
SRR13710781	CAS50	Qatar	Sidra Medicine	PRJNA693430	WGS	RANDOM	GENOMIC	PAIRED	ILLUMINA	NextSeq 550	clinical	nasal	NA
SRR13710773	CAS6	Qatar	Sidra Medicine	PRJNA693430	WGS	RANDOM	GENOMIC	PAIRED	ILLUMINA	NextSeq 550	clinical	nasal	NA
SRR13710770	CAS9	Qatar	Sidra Medicine	PRJNA693430	WGS	RANDOM	GENOMIC	PAIRED	ILLUMINA	NextSeq 550	clinical	nasal	NA
SRR7909305	B12040	USA	National Center for Emerging and Zoonotic Infectious Diseases- Mycotic Diseases Branch	PRJNA493622	WGS	RANDOM	GENOMIC	PAIRED	ILLUMINA	Illumina MiSeq	clinical	Nose	NA
SRR7909323	B12083	USA	National Center for Emerging and Zoonotic Infectious Diseases- Mycotic Diseases Branch	PRJNA493622	WGS	RANDOM	GENOMIC	PAIRED	ILLUMINA	Illumina MiSeq	clinical	Nose	NA
SRR7909352	B12445	USA	National Center for Emerging and Zoonotic Infectious Diseases- Mycotic Diseases Branch	PRJNA493622	WGS	RANDOM	GENOMIC	PAIRED	ILLUMINA	Illumina HiSeq 2500	clinical	Nose	NA
SRR7909156	B12456	USA	National Center for Emerging and Zoonotic Infectious Diseases- Mycotic Diseases Branch	PRJNA493622	WGS	RANDOM	GENOMIC	PAIRED	ILLUMINA	Illumina HiSeq 2500	clinical	Nose	NA
SRR7909413	B12466	USA	National Center for Emerging and Zoonotic Infectious Diseases- Mycotic Diseases Branch	PRJNA493622	WGS	RANDOM	GENOMIC	PAIRED	ILLUMINA	Illumina HiSeq 2500	clinical	Nose	NA
SRR7909283	B12469	USA	National Center for Emerging and Zoonotic Infectious Diseases- Mycotic Diseases Branch	PRJNA493622	WGS	RANDOM	GENOMIC	PAIRED	ILLUMINA	Illumina MiSeq	clinical	Nose	NA
SRR7909212	B13318	USA	National Center for Emerging and Zoonotic Infectious Diseases- Mycotic Diseases Branch	PRJNA493622	WGS	RANDOM	GENOMIC	PAIRED	ILLUMINA	Illumina HiSeq 2500	clinical	Nose	NA
SRR12363149	CA16	USA	Northwestern University Feinberg School of Medicine	PRJNA649943	WGA	RANDOM	GENOMIC	PAIRED	ILLUMINA	Illumina MiSeq	clinical	Nose	NA
SRR12073449	B17912	USA	National Center for Emerging and Zoonotic Infectious Diseases- Mycotic Diseases Branch	PRJNA638416	WGS	RANDOM	GENOMIC	PAIRED	ILLUMINA	Illumina HiSeq 2500	unknown	not available	NA
SRR14590383	B19584	USA	National Center for Emerging and Zoonotic Infectious Diseases- Mycotic Diseases Branch	PRJNA638416	WGS	RANDOM	GENOMIC	PAIRED	ILLUMINA	Illumina MiSeq	unknown	not available	NA
SRR3883451	B11219	India	Centers for Disease Control and Prevention	PRJNA328792	WGS	RANDOM	GENOMIC	PAIRED	ILLUMINA	Illumina HiSeq 2500	unknown	not collected	NA
SRR7909195	B12091	USA	National Center for Emerging and Zoonotic Infectious Diseases- Mycotic Diseases Branch	PRJNA493622	WGS	RANDOM	GENOMIC	PAIRED	ILLUMINA	Illumina MiSeq	clinical	Oropharynx	NA
SRR12363158	CA08	USA	Northwestern University Feinberg School of Medicine	PRJNA649943	WGA	RANDOM	GENOMIC	PAIRED	ILLUMINA	Illumina MiSeq	environmental	Patient room	NA
SRR12363157	CA09	USA	Northwestern University Feinberg School of Medicine	PRJNA649943	WGA	RANDOM	GENOMIC	PAIRED	ILLUMINA	Illumina MiSeq	environmental	Patient room	NA
SRR12363156	CA10	USA	Northwestern University Feinberg School of Medicine	PRJNA649943	WGA	RANDOM	GENOMIC	PAIRED	ILLUMINA	Illumina MiSeq	environmental	Patient room	NA
SRR12916689	UCLA_486	USA	University of California Los Angeles	PRJNA672695	WGS	PCR	GENOMIC	PAIRED	ILLUMINA	Illumina MiSeq	clinical	Pleural Fluid, Rt	NA
SRR7909196	B12817	USA	National Center for Emerging and Zoonotic Infectious Diseases- Mycotic Diseases Branch	PRJNA493622	WGS	RANDOM	GENOMIC	PAIRED	ILLUMINA	Illumina MiSeq	clinical	Rash	NA
SRR7909391	B11883	USA	National Center for Emerging and Zoonotic Infectious Diseases- Mycotic Diseases Branch	PRJNA493622	WGS	RANDOM	GENOMIC	PAIRED	ILLUMINA	Illumina HiSeq 2500	clinical	Rectal	NA
SRR7909223	B12443	USA	National Center for Emerging and Zoonotic Infectious Diseases- Mycotic Diseases Branch	PRJNA493622	WGS	RANDOM	GENOMIC	PAIRED	ILLUMINA	Illumina HiSeq 2500	clinical	Rectal	NA
SRR7909198	B12599	USA	National Center for Emerging and Zoonotic Infectious Diseases- Mycotic Diseases Branch	PRJNA493622	WGS	RANDOM	GENOMIC	PAIRED	ILLUMINA	Illumina HiSeq 2500	clinical	Rectal	NA
SRR7909286	B12690	USA	National Center for Emerging and Zoonotic Infectious Diseases- Mycotic Diseases Branch	PRJNA493622	WGS	RANDOM	GENOMIC	PAIRED	ILLUMINA	Illumina HiSeq 2500	clinical	Rectal	NA
SRR7909363	B12692	USA	National Center for Emerging and Zoonotic Infectious Diseases- Mycotic Diseases Branch	PRJNA493622	WGS	RANDOM	GENOMIC	PAIRED	ILLUMINA	Illumina MiSeq	clinical	Rectal	NA
SRR7909351	B12813	USA	National Center for Emerging and Zoonotic Infectious Diseases- Mycotic Diseases Branch	PRJNA493622	WGS	RANDOM	GENOMIC	PAIRED	ILLUMINA	Illumina MiSeq	clinical	Rectal	NA
SRR7909267	B12819	USA	National Center for Emerging and Zoonotic Infectious Diseases- Mycotic Diseases Branch	PRJNA493622	WGS	RANDOM	GENOMIC	PAIRED	ILLUMINA	Illumina HiSeq 2500	clinical	Rectal	NA
SRR7909385	B12825	USA	National Center for Emerging and Zoonotic Infectious Diseases- Mycotic Diseases Branch	PRJNA493622	WGS	RANDOM	GENOMIC	PAIRED	ILLUMINA	Illumina MiSeq	clinical	Rectal	NA
SRR7909416	B12447	USA	National Center for Emerging and Zoonotic Infectious Diseases- Mycotic Diseases Branch	PRJNA493622	WGS	RANDOM	GENOMIC	PAIRED	ILLUMINA	Illumina HiSeq 2500	clinical	respiratory	NA
SRR7909254	B12664	USA	National Center for Emerging and Zoonotic Infectious Diseases- Mycotic Diseases Branch	PRJNA493622	WGS	RANDOM	GENOMIC	PAIRED	ILLUMINA	Illumina HiSeq 2500	clinical	respiratory	NA
SRR7909369	B12609	USA	National Center for Emerging and Zoonotic Infectious Diseases- Mycotic Diseases Branch	PRJNA493622	WGS	RANDOM	GENOMIC	PAIRED	ILLUMINA	Illumina HiSeq 2500	clinical	Sacral ulcer	NA
SRR7909243	B12444	USA	National Center for Emerging and Zoonotic Infectious Diseases- Mycotic Diseases Branch	PRJNA493622	WGS	RANDOM	GENOMIC	PAIRED	ILLUMINA	Illumina HiSeq 2500	clinical	Scalp	NA
ERR2299877	16I17	NA	EBI	PRJEB20230	WGS	PCR	GENOMIC	PAIRED	ILLUMINA	Illumina HiSeq 2500	clinical	Screen	NA
ERR2299886	16I27a	NA	EBI	PRJEB20230	WGS	PCR	GENOMIC	PAIRED	ILLUMINA	Illumina HiSeq 2500	clinical	Screen	NA
SRR7909404	B12434	USA	National Center for Emerging and Zoonotic Infectious Diseases- Mycotic Diseases Branch	PRJNA493622	WGS	RANDOM	GENOMIC	PAIRED	ILLUMINA	Illumina MiSeq	clinical	skin	NA
SRR7909186	B13551	USA	National Center for Emerging and Zoonotic Infectious Diseases- Mycotic Diseases Branch	PRJNA493622	WGS	RANDOM	GENOMIC	PAIRED	ILLUMINA	Illumina MiSeq	clinical	skin	NA
SRR7909312	B13552	USA	National Center for Emerging and Zoonotic Infectious Diseases- Mycotic Diseases Branch	PRJNA493622	WGS	RANDOM	GENOMIC	PAIRED	ILLUMINA	Illumina MiSeq	clinical	skin	NA
SRR7909284	B13613	USA	National Center for Emerging and Zoonotic Infectious Diseases- Mycotic Diseases Branch	PRJNA493622	WGS	RANDOM	GENOMIC	PAIRED	ILLUMINA	Illumina MiSeq	clinical	skin	NA
SRR12363145	CA20	USA	Northwestern University Feinberg School of Medicine	PRJNA649943	WGA	RANDOM	GENOMIC	PAIRED	ILLUMINA	Illumina MiSeq	clinical	skin	NA
SRR13710810	CAS11	Qatar	Sidra Medicine	PRJNA693430	WGS	RANDOM	GENOMIC	PAIRED	ILLUMINA	NextSeq 550	clinical	skin	NA
SRR13710771	CAS8	Qatar	Sidra Medicine	PRJNA693430	WGS	RANDOM	GENOMIC	PAIRED	ILLUMINA	NextSeq 550	clinical	skin	NA
SRR7909274	B12689	USA	National Center for Emerging and Zoonotic Infectious Diseases- Mycotic Diseases Branch	PRJNA493622	WGS	RANDOM	GENOMIC	PAIRED	ILLUMINA	Illumina MiSeq	clinical	Skin rash	NA
SRR7909324	B12696	USA	National Center for Emerging and Zoonotic Infectious Diseases- Mycotic Diseases Branch	PRJNA493622	WGS	RANDOM	GENOMIC	PAIRED	ILLUMINA	Illumina HiSeq 2500	clinical	Skin rash	NA
SRR7909381	B12889	USA	National Center for Emerging and Zoonotic Infectious Diseases- Mycotic Diseases Branch	PRJNA493622	WGS	RANDOM	GENOMIC	PAIRED	ILLUMINA	Illumina HiSeq 2500	clinical	Skin swab	NA
SRR7909333	B12894	USA	National Center for Emerging and Zoonotic Infectious Diseases- Mycotic Diseases Branch	PRJNA493622	WGS	RANDOM	GENOMIC	PAIRED	ILLUMINA	Illumina HiSeq 2500	clinical	Skin swab	NA
SRR7909392	B12895	USA	National Center for Emerging and Zoonotic Infectious Diseases- Mycotic Diseases Branch	PRJNA493622	WGS	RANDOM	GENOMIC	PAIRED	ILLUMINA	Illumina HiSeq 2500	clinical	Skin swab	NA
SRR7909395	B12455	USA	National Center for Emerging and Zoonotic Infectious Diseases- Mycotic Diseases Branch	PRJNA493622	WGS	RANDOM	GENOMIC	PAIRED	ILLUMINA	Illumina HiSeq 2500	clinical	sputum	NA
SRR7909169	B12803	USA	National Center for Emerging and Zoonotic Infectious Diseases- Mycotic Diseases Branch	PRJNA493622	WGS	RANDOM	GENOMIC	PAIRED	ILLUMINA	Illumina HiSeq 2500	clinical	sputum	NA
SRR7909225	B12888	USA	National Center for Emerging and Zoonotic Infectious Diseases- Mycotic Diseases Branch	PRJNA493622	WGS	RANDOM	GENOMIC	PAIRED	ILLUMINA	Illumina HiSeq 2500	clinical	sputum	NA
SRR7909290	B12893	USA	National Center for Emerging and Zoonotic Infectious Diseases- Mycotic Diseases Branch	PRJNA493622	WGS	RANDOM	GENOMIC	PAIRED	ILLUMINA	Illumina HiSeq 2500	clinical	sputum	NA
SRR7909279	B12897	USA	National Center for Emerging and Zoonotic Infectious Diseases- Mycotic Diseases Branch	PRJNA493622	WGS	RANDOM	GENOMIC	PAIRED	ILLUMINA	Illumina HiSeq 2500	clinical	sputum	NA
SRR12073440	B18527	USA	National Center for Emerging and Zoonotic Infectious Diseases- Mycotic Diseases Branch	PRJNA638416	WGS	RANDOM	GENOMIC	PAIRED	ILLUMINA	Illumina HiSeq 2500	clinical	sputum	NA
SRR12073436	B18531	USA	National Center for Emerging and Zoonotic Infectious Diseases- Mycotic Diseases Branch	PRJNA638416	WGS	RANDOM	GENOMIC	PAIRED	ILLUMINA	Illumina HiSeq 2500	clinical	sputum	NA
SRR12073435	B18532	USA	National Center for Emerging and Zoonotic Infectious Diseases- Mycotic Diseases Branch	PRJNA638416	WGS	RANDOM	GENOMIC	PAIRED	ILLUMINA	Illumina HiSeq 2500	clinical	sputum	NA
SRR12526240	B18919	USA	National Center for Emerging and Zoonotic Infectious Diseases- Mycotic Diseases Branch	PRJNA638416	WGS	RANDOM	GENOMIC	PAIRED	ILLUMINA	Illumina MiSeq	clinical	sputum	NA
SRR12784140	B19026	USA	National Center for Emerging and Zoonotic Infectious Diseases- Mycotic Diseases Branch	PRJNA638416	WGS	RANDOM	GENOMIC	PAIRED	ILLUMINA	Illumina NovaSeq 6000	clinical	sputum	NA
SRR12784122	B19069	USA	National Center for Emerging and Zoonotic Infectious Diseases- Mycotic Diseases Branch	PRJNA638416	WGS	RANDOM	GENOMIC	PAIRED	ILLUMINA	Illumina MiSeq	clinical	sputum	NA
SRR14590384	B19944	USA	National Center for Emerging and Zoonotic Infectious Diseases- Mycotic Diseases Branch	PRJNA638416	WGS	RANDOM	GENOMIC	PAIRED	ILLUMINA	Illumina MiSeq	clinical	sputum	NA
SRR7909406	B12890	USA	National Center for Emerging and Zoonotic Infectious Diseases- Mycotic Diseases Branch	PRJNA493622	WGS	RANDOM	GENOMIC	PAIRED	ILLUMINA	Illumina HiSeq 2500	clinical	swab	NA
ERR3503256	Cau1902	China: Hong Kong	European Bioinformatics Institute	PRJEB34199	WGS	RANDOM	GENOMIC	PAIRED	ILLUMINA	Illumina MiSeq	clinical	swab	NA
ERR3503257	Cau1903	China: Hong Kong	European Bioinformatics Institute	PRJEB34199	WGS	RANDOM	GENOMIC	PAIRED	ILLUMINA	Illumina MiSeq	clinical	swab	NA
ERR3503258	Cau1904	China: Hong Kong	European Bioinformatics Institute	PRJEB34199	WGS	RANDOM	GENOMIC	PAIRED	ILLUMINA	Illumina MiSeq	clinical	swab	NA
ERR3503259	Cau1905	China: Hong Kong	European Bioinformatics Institute	PRJEB34199	WGS	RANDOM	GENOMIC	PAIRED	ILLUMINA	Illumina MiSeq	clinical	swab	NA
ERR3503260	Cau1906	China: Hong Kong	European Bioinformatics Institute	PRJEB34199	WGS	RANDOM	GENOMIC	PAIRED	ILLUMINA	Illumina MiSeq	clinical	swab	NA
ERR3503261	Cau1907	China: Hong Kong	European Bioinformatics Institute	PRJEB34199	WGS	RANDOM	GENOMIC	PAIRED	ILLUMINA	Illumina MiSeq	clinical	swab	NA
ERR3503262	Cau1908	China: Hong Kong	European Bioinformatics Institute	PRJEB34199	WGS	RANDOM	GENOMIC	PAIRED	ILLUMINA	Illumina MiSeq	clinical	swab	NA
ERR3503263	Cau1909	China: Hong Kong	European Bioinformatics Institute	PRJEB34199	WGS	RANDOM	GENOMIC	PAIRED	ILLUMINA	Illumina MiSeq	clinical	swab	NA
ERR3503264	Cau1910	China: Hong Kong	European Bioinformatics Institute	PRJEB34199	WGS	RANDOM	GENOMIC	PAIRED	ILLUMINA	Illumina MiSeq	clinical	swab	NA
ERR3503265	Cau1911	China: Hong Kong	European Bioinformatics Institute	PRJEB34199	WGS	RANDOM	GENOMIC	PAIRED	ILLUMINA	Illumina MiSeq	clinical	swab	NA
ERR3503266	Cau1912	China: Hong Kong	European Bioinformatics Institute	PRJEB34199	WGS	RANDOM	GENOMIC	PAIRED	ILLUMINA	Illumina MiSeq	clinical	swab	NA
ERR3503267	Cau1913	China: Hong Kong	European Bioinformatics Institute	PRJEB34199	WGS	RANDOM	GENOMIC	PAIRED	ILLUMINA	Illumina MiSeq	clinical	swab	NA
ERR3503268	Cau1914	China: Hong Kong	European Bioinformatics Institute	PRJEB34199	WGS	RANDOM	GENOMIC	PAIRED	ILLUMINA	Illumina MiSeq	clinical	swab	NA
ERR3503269	Cau1915	China: Hong Kong	European Bioinformatics Institute	PRJEB34199	WGS	RANDOM	GENOMIC	PAIRED	ILLUMINA	Illumina MiSeq	clinical	swab	NA
ERR3503270	Cau1916	China: Hong Kong	European Bioinformatics Institute	PRJEB34199	WGS	RANDOM	GENOMIC	PAIRED	ILLUMINA	Illumina MiSeq	clinical	swab	NA
ERR3503271	Cau1917	China: Hong Kong	European Bioinformatics Institute	PRJEB34199	WGS	RANDOM	GENOMIC	PAIRED	ILLUMINA	Illumina MiSeq	clinical	swab	NA
ERR3503272	Cau1918	China: Hong Kong	European Bioinformatics Institute	PRJEB34199	WGS	RANDOM	GENOMIC	PAIRED	ILLUMINA	Illumina MiSeq	clinical	swab	NA
ERR3503273	Cau1919	China: Hong Kong	European Bioinformatics Institute	PRJEB34199	WGS	RANDOM	GENOMIC	PAIRED	ILLUMINA	Illumina MiSeq	clinical	swab	NA
SRR3883440	B11208	India	Centers for Disease Control and Prevention	PRJNA328792	WGS	RANDOM	GENOMIC	PAIRED	ILLUMINA	Illumina HiSeq 2500	clinical	tissue	NA
SRR7909316	B12833	USA	National Center for Emerging and Zoonotic Infectious Diseases- Mycotic Diseases Branch	PRJNA493622	WGS	RANDOM	GENOMIC	PAIRED	ILLUMINA	Illumina MiSeq	clinical	Tissue	NA
SRR7909218	B12806	USA	National Center for Emerging and Zoonotic Infectious Diseases- Mycotic Diseases Branch	PRJNA493622	WGS	RANDOM	GENOMIC	PAIRED	ILLUMINA	Illumina MiSeq	clinical	Toe	NA
SRR12784129	B19132	USA	National Center for Emerging and Zoonotic Infectious Diseases- Mycotic Diseases Branch	PRJNA638416	WGS	RANDOM	GENOMIC	PAIRED	ILLUMINA	Illumina MiSeq	clinical	Trachea aspirate	NA
SRR13710794	CAS29	Qatar	Sidra Medicine	PRJNA693430	WGS	RANDOM	GENOMIC	PAIRED	ILLUMINA	NextSeq 550	clinical	tracheal aspirates	NA
SRR12916693	UCLA_154	USA	University of California Los Angeles	PRJNA672695	WGS	PCR	GENOMIC	PAIRED	ILLUMINA	Illumina MiSeq	clinical	Tracheal Suction	NA
SRR12073483	B18534	USA	National Center for Emerging and Zoonotic Infectious Diseases- Mycotic Diseases Branch	PRJNA638416	WGS	RANDOM	GENOMIC	PAIRED	ILLUMINA	Illumina HiSeq 2500	clinical	Ulcer	NA
SRR12363165	AR-0381	NA	Northwestern University Feinberg School of Medicine	PRJNA649943	WGA	RANDOM	GENOMIC	PAIRED	ILLUMINA	Illumina MiSeq	unknown	unknown	NA
SRR12363164	AR-0382	NA	Northwestern University Feinberg School of Medicine	PRJNA649943	WGA	RANDOM	GENOMIC	PAIRED	ILLUMINA	Illumina MiSeq	unknown	unknown	NA
SRR12363153	AR-0383	NA	Northwestern University Feinberg School of Medicine	PRJNA649943	WGA	RANDOM	GENOMIC	PAIRED	ILLUMINA	Illumina MiSeq	unknown	unknown	NA
SRR12363142	AR-0384	NA	Northwestern University Feinberg School of Medicine	PRJNA649943	WGA	RANDOM	GENOMIC	PAIRED	ILLUMINA	Illumina MiSeq	unknown	unknown	NA
SRR12363134	AR-0387	NA	Northwestern University Feinberg School of Medicine	PRJNA649943	WGA	RANDOM	GENOMIC	PAIRED	ILLUMINA	Illumina MiSeq	unknown	unknown	NA
SRR12363133	AR-0388	NA	Northwestern University Feinberg School of Medicine	PRJNA649943	WGA	RANDOM	GENOMIC	PAIRED	ILLUMINA	Illumina MiSeq	unknown	unknown	NA
SRR12363132	AR-0389	NA	Northwestern University Feinberg School of Medicine	PRJNA649943	WGA	RANDOM	GENOMIC	PAIRED	ILLUMINA	Illumina MiSeq	unknown	unknown	NA
SRR14631522	AR0390	NA	University of Michigan	PRJNA732280	WGS	RANDOM PCR	GENOMIC	PAIRED	ILLUMINA	NextSeq 2000	unknown	Unknown	NA
SRR12363131	AR-0390	NA	Northwestern University Feinberg School of Medicine	PRJNA649943	WGA	RANDOM	GENOMIC	PAIRED	ILLUMINA	Illumina MiSeq	unknown	unknown	NA
SRR13710780	CAS51	Qatar	Sidra Medicine	PRJNA693430	WGS	RANDOM	GENOMIC	PAIRED	ILLUMINA	NextSeq 550	clinical	Urinary Bladder	NA
SRR13710779	CAS52	Qatar	Sidra Medicine	PRJNA693430	WGS	RANDOM	GENOMIC	PAIRED	ILLUMINA	NextSeq 550	clinical	Urinary Bladder	NA
SRR6220384	B11104	Pakistan	Centers for Disease Control and Prevention	PRJNA328792	WGS	RANDOM	GENOMIC	PAIRED	ILLUMINA	Illumina MiSeq	clinical	urine	NA
SRR3883432	B11118	Pakistan	Centers for Disease Control and Prevention	PRJNA328792	WGS	RANDOM	GENOMIC	PAIRED	ILLUMINA	Illumina HiSeq 2500	clinical	urine	NA
SRR3883433	B11119	Pakistan	Centers for Disease Control and Prevention	PRJNA328792	WGS	RANDOM	GENOMIC	PAIRED	ILLUMINA	Illumina HiSeq 2500	clinical	urine	NA
SRR7909231	B12432	USA	National Center for Emerging and Zoonotic Infectious Diseases- Mycotic Diseases Branch	PRJNA493622	WGS	RANDOM	GENOMIC	PAIRED	ILLUMINA	Illumina MiSeq	clinical	urine	NA
SRR7909330	B12433	USA	National Center for Emerging and Zoonotic Infectious Diseases- Mycotic Diseases Branch	PRJNA493622	WGS	RANDOM	GENOMIC	PAIRED	ILLUMINA	Illumina MiSeq	clinical	urine	NA
SRR7909159	B12446	USA	National Center for Emerging and Zoonotic Infectious Diseases- Mycotic Diseases Branch	PRJNA493622	WGS	RANDOM	GENOMIC	PAIRED	ILLUMINA	Illumina HiSeq 2500	clinical	urine	NA
SRR7909319	B12449	USA	National Center for Emerging and Zoonotic Infectious Diseases- Mycotic Diseases Branch	PRJNA493622	WGS	RANDOM	GENOMIC	PAIRED	ILLUMINA	Illumina HiSeq 2500	clinical	urine	NA
SRR7909300	B12450	USA	National Center for Emerging and Zoonotic Infectious Diseases- Mycotic Diseases Branch	PRJNA493622	WGS	RANDOM	GENOMIC	PAIRED	ILLUMINA	Illumina HiSeq 2500	clinical	urine	NA
SRR7909217	B12535	USA	National Center for Emerging and Zoonotic Infectious Diseases- Mycotic Diseases Branch	PRJNA493622	WGS	RANDOM	GENOMIC	PAIRED	ILLUMINA	Illumina MiSeq	clinical	urine	NA
SRR7909326	B12549	USA	National Center for Emerging and Zoonotic Infectious Diseases- Mycotic Diseases Branch	PRJNA493622	WGS	RANDOM	GENOMIC	PAIRED	ILLUMINA	Illumina MiSeq	clinical	urine	NA
SRR7909173	B12596	USA	National Center for Emerging and Zoonotic Infectious Diseases- Mycotic Diseases Branch	PRJNA493622	WGS	RANDOM	GENOMIC	PAIRED	ILLUMINA	Illumina HiSeq 2500	clinical	urine	NA
SRR7909174	B12603	USA	National Center for Emerging and Zoonotic Infectious Diseases- Mycotic Diseases Branch	PRJNA493622	WGS	RANDOM	GENOMIC	PAIRED	ILLUMINA	Illumina HiSeq 2500	clinical	urine	NA
SRR7909222	B12663	USA	National Center for Emerging and Zoonotic Infectious Diseases- Mycotic Diseases Branch	PRJNA493622	WGS	RANDOM	GENOMIC	PAIRED	ILLUMINA	Illumina HiSeq 2500	clinical	urine	NA
SRR7909393	B12666	USA	National Center for Emerging and Zoonotic Infectious Diseases- Mycotic Diseases Branch	PRJNA493622	WGS	RANDOM	GENOMIC	PAIRED	ILLUMINA	Illumina MiSeq	clinical	urine	NA
SRR7909383	B12671	USA	National Center for Emerging and Zoonotic Infectious Diseases- Mycotic Diseases Branch	PRJNA493622	WGS	RANDOM	GENOMIC	PAIRED	ILLUMINA	Illumina HiSeq 2500	clinical	urine	NA
SRR7909260	B12691	USA	National Center for Emerging and Zoonotic Infectious Diseases- Mycotic Diseases Branch	PRJNA493622	WGS	RANDOM	GENOMIC	PAIRED	ILLUMINA	Illumina HiSeq 2500	clinical	urine	NA
SRR7909390	B12693	USA	National Center for Emerging and Zoonotic Infectious Diseases- Mycotic Diseases Branch	PRJNA493622	WGS	RANDOM	GENOMIC	PAIRED	ILLUMINA	Illumina HiSeq 2500	clinical	urine	NA
SRR7909163	B12796	USA	National Center for Emerging and Zoonotic Infectious Diseases- Mycotic Diseases Branch	PRJNA493622	WGS	RANDOM	GENOMIC	PAIRED	ILLUMINA	Illumina MiSeq	clinical	urine	NA
SRR7909401	B12804	USA	National Center for Emerging and Zoonotic Infectious Diseases- Mycotic Diseases Branch	PRJNA493622	WGS	RANDOM	GENOMIC	PAIRED	ILLUMINA	Illumina MiSeq	clinical	urine	NA
SRR7909370	B12812	USA	National Center for Emerging and Zoonotic Infectious Diseases- Mycotic Diseases Branch	PRJNA493622	WGS	RANDOM	GENOMIC	PAIRED	ILLUMINA	Illumina HiSeq 2500	clinical	urine	NA
SRR7909175	B12831	USA	National Center for Emerging and Zoonotic Infectious Diseases- Mycotic Diseases Branch	PRJNA493622	WGS	RANDOM	GENOMIC	PAIRED	ILLUMINA	Illumina HiSeq 2500	clinical	urine	NA
SRR7909322	B12832	USA	National Center for Emerging and Zoonotic Infectious Diseases- Mycotic Diseases Branch	PRJNA493622	WGS	RANDOM	GENOMIC	PAIRED	ILLUMINA	Illumina MiSeq	clinical	urine	NA
SRR12784142	B12847	USA	National Center for Emerging and Zoonotic Infectious Diseases- Mycotic Diseases Branch	PRJNA638416	WGS	RANDOM	GENOMIC	PAIRED	ILLUMINA	Illumina MiSeq	clinical	urine	NA
SRR7909414	B12847	USA	National Center for Emerging and Zoonotic Infectious Diseases- Mycotic Diseases Branch	PRJNA493622	WGS	RANDOM	GENOMIC	PAIRED	ILLUMINA	Illumina MiSeq	clinical	urine	NA
SRR7909219	B12852	USA	National Center for Emerging and Zoonotic Infectious Diseases- Mycotic Diseases Branch	PRJNA493622	WGS	RANDOM	GENOMIC	PAIRED	ILLUMINA	Illumina HiSeq 2500	clinical	urine	NA
SRR7909276	B12891	USA	National Center for Emerging and Zoonotic Infectious Diseases- Mycotic Diseases Branch	PRJNA493622	WGS	RANDOM	GENOMIC	PAIRED	ILLUMINA	Illumina HiSeq 2500	clinical	urine	NA
SRR7909165	B12892	USA	National Center for Emerging and Zoonotic Infectious Diseases- Mycotic Diseases Branch	PRJNA493622	WGS	RANDOM	GENOMIC	PAIRED	ILLUMINA	Illumina HiSeq 2500	clinical	urine	NA
SRR7909140	B12898	USA	National Center for Emerging and Zoonotic Infectious Diseases- Mycotic Diseases Branch	PRJNA493622	WGS	RANDOM	GENOMIC	PAIRED	ILLUMINA	Illumina MiSeq	clinical	urine	NA
SRR7909408	B13519	USA	National Center for Emerging and Zoonotic Infectious Diseases- Mycotic Diseases Branch	PRJNA493622	WGS	RANDOM	GENOMIC	PAIRED	ILLUMINA	Illumina MiSeq	clinical	urine	NA
SRR12073443	B16820	USA	National Center for Emerging and Zoonotic Infectious Diseases- Mycotic Diseases Branch	PRJNA638416	WGS	RANDOM	GENOMIC	PAIRED	ILLUMINA	Illumina MiSeq	clinical	urine	NA
SRR12073471	B17050	USA	National Center for Emerging and Zoonotic Infectious Diseases- Mycotic Diseases Branch	PRJNA638416	WGS	RANDOM	GENOMIC	PAIRED	ILLUMINA	Illumina MiSeq	clinical	urine	NA
SRR12073470	B17051	USA	National Center for Emerging and Zoonotic Infectious Diseases- Mycotic Diseases Branch	PRJNA638416	WGS	RANDOM	GENOMIC	PAIRED	ILLUMINA	Illumina MiSeq	clinical	urine	NA
SRR12073469	B17054	USA	National Center for Emerging and Zoonotic Infectious Diseases- Mycotic Diseases Branch	PRJNA638416	WGS	RANDOM	GENOMIC	PAIRED	ILLUMINA	Illumina MiSeq	clinical	urine	NA
SRR12073468	B17055	USA	National Center for Emerging and Zoonotic Infectious Diseases- Mycotic Diseases Branch	PRJNA638416	WGS	RANDOM	GENOMIC	PAIRED	ILLUMINA	Illumina MiSeq	clinical	urine	NA
SRR12073464	B17650	USA	National Center for Emerging and Zoonotic Infectious Diseases- Mycotic Diseases Branch	PRJNA638416	WGS	RANDOM	GENOMIC	PAIRED	ILLUMINA	Illumina MiSeq	clinical	urine	NA
SRR12073450	B17911	USA	National Center for Emerging and Zoonotic Infectious Diseases- Mycotic Diseases Branch	PRJNA638416	WGS	RANDOM	GENOMIC	PAIRED	ILLUMINA	Illumina HiSeq 2500	clinical	urine	NA
SRR12526242	B18811	USA	National Center for Emerging and Zoonotic Infectious Diseases- Mycotic Diseases Branch	PRJNA638416	WGS	RANDOM	GENOMIC	PAIRED	ILLUMINA	Illumina MiSeq	clinical	urine	NA
SRR12526239	B18830	USA	National Center for Emerging and Zoonotic Infectious Diseases- Mycotic Diseases Branch	PRJNA638416	WGS	RANDOM	GENOMIC	PAIRED	ILLUMINA	Illumina MiSeq	clinical	urine	NA
SRR12526249	B18976	USA	National Center for Emerging and Zoonotic Infectious Diseases- Mycotic Diseases Branch	PRJNA638416	WGS	RANDOM	GENOMIC	PAIRED	ILLUMINA	Illumina MiSeq	clinical	urine	NA
SRR12784128	B18997	USA	National Center for Emerging and Zoonotic Infectious Diseases- Mycotic Diseases Branch	PRJNA638416	WGS	RANDOM	GENOMIC	PAIRED	ILLUMINA	Illumina MiSeq	clinical	urine	NA
SRR12784126	B19007	USA	National Center for Emerging and Zoonotic Infectious Diseases- Mycotic Diseases Branch	PRJNA638416	WGS	RANDOM	GENOMIC	PAIRED	ILLUMINA	Illumina MiSeq	clinical	urine	NA
SRR12784119	B19025	USA	National Center for Emerging and Zoonotic Infectious Diseases- Mycotic Diseases Branch	PRJNA638416	WGS	RANDOM	GENOMIC	PAIRED	ILLUMINA	Illumina MiSeq	clinical	urine	NA
SRR12784139	B19029	USA	National Center for Emerging and Zoonotic Infectious Diseases- Mycotic Diseases Branch	PRJNA638416	WGS	RANDOM	GENOMIC	PAIRED	ILLUMINA	Illumina MiSeq	clinical	urine	NA
SRR12784138	B19030	USA	National Center for Emerging and Zoonotic Infectious Diseases- Mycotic Diseases Branch	PRJNA638416	WGS	RANDOM	GENOMIC	PAIRED	ILLUMINA	Illumina MiSeq	clinical	urine	NA
SRR12784136	B19056	USA	National Center for Emerging and Zoonotic Infectious Diseases- Mycotic Diseases Branch	PRJNA638416	WGS	RANDOM	GENOMIC	PAIRED	ILLUMINA	Illumina NovaSeq 6000	clinical	urine	NA
SRR12784132	B19130	USA	National Center for Emerging and Zoonotic Infectious Diseases- Mycotic Diseases Branch	PRJNA638416	WGS	RANDOM	GENOMIC	PAIRED	ILLUMINA	Illumina MiSeq	clinical	urine	NA
SRR14590382	B19222	USA	National Center for Emerging and Zoonotic Infectious Diseases- Mycotic Diseases Branch	PRJNA638416	WGS	RANDOM	GENOMIC	PAIRED	ILLUMINA	Illumina NovaSeq 6000	clinical	urine	NA
SRR14590379	B19285	USA	National Center for Emerging and Zoonotic Infectious Diseases- Mycotic Diseases Branch	PRJNA638416	WGS	RANDOM	GENOMIC	PAIRED	ILLUMINA	Illumina NovaSeq 6000	clinical	urine	NA
SRR14590388	B19920	USA	National Center for Emerging and Zoonotic Infectious Diseases- Mycotic Diseases Branch	PRJNA638416	WGS	RANDOM	GENOMIC	PAIRED	ILLUMINA	Illumina NovaSeq 6000	clinical	urine	NA
SRR13710806	CAS15	Qatar	Sidra Medicine	PRJNA693430	WGS	RANDOM	GENOMIC	PAIRED	ILLUMINA	NextSeq 550	clinical	urine	NA
SRR13710793	CAS32	Qatar	Sidra Medicine	PRJNA693430	WGS	RANDOM	GENOMIC	PAIRED	ILLUMINA	NextSeq 550	clinical	urine	NA
SRR14802847	MRL_128_98	South Africa	National Institute for Communicable Diseases	PRJNA737309	WGS	RANDOM	GENOMIC	PAIRED	ILLUMINA	Illumina MiSeq	clinical	urine	NA
SRR7909250	B11884	USA	National Center for Emerging and Zoonotic Infectious Diseases- Mycotic Diseases Branch	PRJNA493622	WGS	RANDOM	GENOMIC	PAIRED	ILLUMINA	Illumina HiSeq 2500	clinical	Vaginal	NA
SRR7909350	B12354	USA	National Center for Emerging and Zoonotic Infectious Diseases- Mycotic Diseases Branch	PRJNA493622	WGS	RANDOM	GENOMIC	PAIRED	ILLUMINA	Illumina MiSeq	clinical	wound	NA
SRR7909328	B12795	USA	National Center for Emerging and Zoonotic Infectious Diseases- Mycotic Diseases Branch	PRJNA493622	WGS	RANDOM	GENOMIC	PAIRED	ILLUMINA	Illumina HiSeq 2500	clinical	wound	NA
SRR12784141	B13699	USA	National Center for Emerging and Zoonotic Infectious Diseases- Mycotic Diseases Branch	PRJNA638416	WGS	RANDOM	GENOMIC	PAIRED	ILLUMINA	Illumina MiSeq	clinical	wound	NA
SRR12784130	B13700	USA	National Center for Emerging and Zoonotic Infectious Diseases- Mycotic Diseases Branch	PRJNA638416	WGS	RANDOM	GENOMIC	PAIRED	ILLUMINA	Illumina MiSeq	clinical	wound	NA
SRR12784125	B13701	USA	National Center for Emerging and Zoonotic Infectious Diseases- Mycotic Diseases Branch	PRJNA638416	WGS	RANDOM	GENOMIC	PAIRED	ILLUMINA	Illumina MiSeq	clinical	wound	NA
SRR12784124	B13702	USA	National Center for Emerging and Zoonotic Infectious Diseases- Mycotic Diseases Branch	PRJNA638416	WGS	RANDOM	GENOMIC	PAIRED	ILLUMINA	Illumina MiSeq	clinical	wound	NA
SRR12073448	B17913	USA	National Center for Emerging and Zoonotic Infectious Diseases- Mycotic Diseases Branch	PRJNA638416	WGS	RANDOM	GENOMIC	PAIRED	ILLUMINA	Illumina HiSeq 2500	clinical	wound	NA
SRR12526241	B18833	USA	National Center for Emerging and Zoonotic Infectious Diseases- Mycotic Diseases Branch	PRJNA638416	WGS	RANDOM	GENOMIC	PAIRED	ILLUMINA	Illumina MiSeq	clinical	wound	NA
SRR12526244	B18995	USA	National Center for Emerging and Zoonotic Infectious Diseases- Mycotic Diseases Branch	PRJNA638416	WGS	RANDOM	GENOMIC	PAIRED	ILLUMINA	Illumina MiSeq	clinical	wound	NA
SRR12784135	B19062	USA	National Center for Emerging and Zoonotic Infectious Diseases- Mycotic Diseases Branch	PRJNA638416	WGS	RANDOM	GENOMIC	PAIRED	ILLUMINA	Illumina NovaSeq 6000	clinical	wound	NA
SRR14590380	B19585	USA	National Center for Emerging and Zoonotic Infectious Diseases- Mycotic Diseases Branch	PRJNA638416	WGS	RANDOM	GENOMIC	PAIRED	ILLUMINA	Illumina MiSeq	clinical	wound	NA
SRR14590386	B19983	USA	National Center for Emerging and Zoonotic Infectious Diseases- Mycotic Diseases Branch	PRJNA638416	WGS	RANDOM	GENOMIC	PAIRED	ILLUMINA	Illumina MiSeq	clinical	wound	NA
SRR14590385	B19985	USA	National Center for Emerging and Zoonotic Infectious Diseases- Mycotic Diseases Branch	PRJNA638416	WGS	RANDOM	GENOMIC	PAIRED	ILLUMINA	Illumina MiSeq	clinical	wound	NA
SRR13710811	CAS2	Qatar	Sidra Medicine	PRJNA693430	WGS	RANDOM	GENOMIC	PAIRED	ILLUMINA	NextSeq 550	clinical	wound	NA
SRR13710800	CAS3	Qatar	Sidra Medicine	PRJNA693430	WGS	RANDOM	GENOMIC	PAIRED	ILLUMINA	NextSeq 550	clinical	wound	NA
SRR7909135	B12677	USA	National Center for Emerging and Zoonotic Infectious Diseases- Mycotic Diseases Branch	PRJNA493622	WGS	RANDOM	GENOMIC	PAIRED	ILLUMINA	Illumina HiSeq 2500	clinical	Wound foot	NA
SRR9325927	BJ_A1	China: Beijing	Institute of Microbiology Chinese Academy of Sciences	PRJNA549561	WGS	PCR	GENOMIC	PAIRED	ILLUMINA	Illumina NovaSeq 6000	unknown	NA	Resistant
SRR9325920	BJ_A10	China: Beijing	Institute of Microbiology Chinese Academy of Sciences	PRJNA549561	WGS	PCR	GENOMIC	PAIRED	ILLUMINA	Illumina NovaSeq 6000	unknown	NA	Resistant
SRR9325939	BJ_A11	China: Beijing	Institute of Microbiology Chinese Academy of Sciences	PRJNA549561	WGS	PCR	GENOMIC	PAIRED	ILLUMINA	Illumina NovaSeq 6000	unknown	NA	Resistant
SRR9325938	BJ_A12	China: Beijing	Institute of Microbiology Chinese Academy of Sciences	PRJNA549561	WGS	PCR	GENOMIC	PAIRED	ILLUMINA	Illumina NovaSeq 6000	unknown	NA	Resistant
SRR9325937	BJ_A13	China: Beijing	Institute of Microbiology Chinese Academy of Sciences	PRJNA549561	WGS	PCR	GENOMIC	PAIRED	ILLUMINA	Illumina NovaSeq 6000	unknown	NA	Resistant
SRR9325936	BJ_A14	China: Beijing	Institute of Microbiology Chinese Academy of Sciences	PRJNA549561	WGS	PCR	GENOMIC	PAIRED	ILLUMINA	Illumina NovaSeq 6000	unknown	NA	Resistant
SRR9325935	BJ_A15	China: Beijing	Institute of Microbiology Chinese Academy of Sciences	PRJNA549561	WGS	PCR	GENOMIC	PAIRED	ILLUMINA	Illumina NovaSeq 6000	unknown	NA	Resistant
SRR9325934	BJ_A16	China: Beijing	Institute of Microbiology Chinese Academy of Sciences	PRJNA549561	WGS	PCR	GENOMIC	PAIRED	ILLUMINA	Illumina NovaSeq 6000	unknown	NA	Resistant
SRR9325933	BJ_A17	China: Beijing	Institute of Microbiology Chinese Academy of Sciences	PRJNA549561	WGS	PCR	GENOMIC	PAIRED	ILLUMINA	Illumina NovaSeq 6000	unknown	NA	Resistant
SRR9325932	BJ_A18	China: Beijing	Institute of Microbiology Chinese Academy of Sciences	PRJNA549561	WGS	PCR	GENOMIC	PAIRED	ILLUMINA	Illumina NovaSeq 6000	unknown	NA	Resistant
SRR9325926	BJ_A2	China: Beijing	Institute of Microbiology Chinese Academy of Sciences	PRJNA549561	WGS	PCR	GENOMIC	PAIRED	ILLUMINA	Illumina NovaSeq 6000	unknown	NA	Resistant
SRR9325929	BJ_A3	China: Beijing	Institute of Microbiology Chinese Academy of Sciences	PRJNA549561	WGS	PCR	GENOMIC	PAIRED	ILLUMINA	Illumina NovaSeq 6000	unknown	NA	Resistant
SRR9325928	BJ_A4	China: Beijing	Institute of Microbiology Chinese Academy of Sciences	PRJNA549561	WGS	PCR	GENOMIC	PAIRED	ILLUMINA	Illumina NovaSeq 6000	unknown	NA	Resistant
SRR9325923	BJ_A5	China: Beijing	Institute of Microbiology Chinese Academy of Sciences	PRJNA549561	WGS	PCR	GENOMIC	PAIRED	ILLUMINA	Illumina NovaSeq 6000	unknown	NA	Resistant
SRR9325922	BJ_A6	China: Beijing	Institute of Microbiology Chinese Academy of Sciences	PRJNA549561	WGS	PCR	GENOMIC	PAIRED	ILLUMINA	Illumina NovaSeq 6000	unknown	NA	Resistant
SRR9325925	BJ_A7	China: Beijing	Institute of Microbiology Chinese Academy of Sciences	PRJNA549561	WGS	PCR	GENOMIC	PAIRED	ILLUMINA	Illumina NovaSeq 6000	unknown	NA	Resistant
SRR9325924	BJ_A8	China: Beijing	Institute of Microbiology Chinese Academy of Sciences	PRJNA549561	WGS	PCR	GENOMIC	PAIRED	ILLUMINA	Illumina NovaSeq 6000	unknown	NA	Resistant
SRR9325921	BJ_A9	China: Beijing	Institute of Microbiology Chinese Academy of Sciences	PRJNA549561	WGS	PCR	GENOMIC	PAIRED	ILLUMINA	Illumina NovaSeq 6000	unknown	NA	Resistant
SRR9325931	BJ_B1	China: Beijing	Institute of Microbiology Chinese Academy of Sciences	PRJNA549561	WGS	PCR	GENOMIC	PAIRED	ILLUMINA	Illumina NovaSeq 6000	unknown	NA	Resistant
SRR9325930	BJ_B2	China: Beijing	Institute of Microbiology Chinese Academy of Sciences	PRJNA549561	WGS	PCR	GENOMIC	PAIRED	ILLUMINA	Illumina NovaSeq 6000	unknown	NA	Resistant
SRR9325918	BJ_B3	China: Beijing	Institute of Microbiology Chinese Academy of Sciences	PRJNA549561	WGS	PCR	GENOMIC	PAIRED	ILLUMINA	Illumina NovaSeq 6000	unknown	NA	Resistant
SRR9325919	BJ_B4	China: Beijing	Institute of Microbiology Chinese Academy of Sciences	PRJNA549561	WGS	PCR	GENOMIC	PAIRED	ILLUMINA	Illumina NovaSeq 6000	unknown	NA	Resistant
SRR9325916	BJ_B5	China: Beijing	Institute of Microbiology Chinese Academy of Sciences	PRJNA549561	WGS	PCR	GENOMIC	PAIRED	ILLUMINA	Illumina NovaSeq 6000	unknown	NA	Resistant
SRR9325917	BJ_B6	China: Beijing	Institute of Microbiology Chinese Academy of Sciences	PRJNA549561	WGS	PCR	GENOMIC	PAIRED	ILLUMINA	Illumina NovaSeq 6000	unknown	NA	Resistant
SRR9325914	BJ_B7	China: Beijing	Institute of Microbiology Chinese Academy of Sciences	PRJNA549561	WGS	PCR	GENOMIC	PAIRED	ILLUMINA	Illumina NovaSeq 6000	unknown	NA	Resistant
SRR9325915	BJ_B8	China: Beijing	Institute of Microbiology Chinese Academy of Sciences	PRJNA549561	WGS	PCR	GENOMIC	PAIRED	ILLUMINA	Illumina NovaSeq 6000	unknown	NA	Resistant
SRR13094250	VPCI E An 1	India	McMaster University	PRJNA679832	WGS	RANDOM	GENOMIC	PAIRED	ILLUMINA	Illumina HiSeq 4000	unknown	NA	Resistant
SRR13094248	VPCI E An 3	India	McMaster University	PRJNA679832	WGS	RANDOM	GENOMIC	PAIRED	ILLUMINA	Illumina HiSeq 4000	unknown	NA	Resistant
SRR13094247	VPCI E An 4	India	McMaster University	PRJNA679832	WGS	RANDOM	GENOMIC	PAIRED	ILLUMINA	Illumina HiSeq 4000	unknown	NA	Resistant
SRR7909166	B12749	USA	National Center for Emerging and Zoonotic Infectious Diseases- Mycotic Diseases Branch	PRJNA493622	WGS	RANDOM	GENOMIC	PAIRED	ILLUMINA	Illumina HiSeq 2500	clinical	abdomen	Resistant
SRR7909359	B12631	USA	National Center for Emerging and Zoonotic Infectious Diseases- Mycotic Diseases Branch	PRJNA493622	WGS	RANDOM	GENOMIC	PAIRED	ILLUMINA	Illumina MiSeq	clinical	Arm	Resistant
SRR10461218	B16487	Kenya	National Center for Emerging and Zoonotic Infectious Diseases- Mycotic Diseases Branch	PRJNA595978	WGS	RANDOM	GENOMIC	PAIRED	ILLUMINA	Illumina HiSeq 2500	clinical	ASCITIC	Resistant
ERR2299871	16B12	NA	EBI	PRJEB20230	WGS	PCR	GENOMIC	PAIRED	ILLUMINA	Illumina HiSeq 2500	clinical	Axilla	Resistant
SRR7909321	B12576	USA	National Center for Emerging and Zoonotic Infectious Diseases- Mycotic Diseases Branch	PRJNA493622	WGS	RANDOM	GENOMIC	PAIRED	ILLUMINA	Illumina MiSeq	clinical	Axilla	Resistant
SRR7909187	B12943	USA	National Center for Emerging and Zoonotic Infectious Diseases- Mycotic Diseases Branch	PRJNA493622	WGS	RANDOM	GENOMIC	PAIRED	ILLUMINA	Illumina HiSeq 2500	clinical	Axilla	Resistant
SRR13362216	N18-01798	Canada	Public Health Agency of Canada	PRJNA592373	WGS	RANDOM	GENOMIC	PAIRED	ILLUMINA	Illumina MiSeq	clinical	Axilla	Resistant
SRR13362217	N18-01914	Canada	Public Health Agency of Canada	PRJNA592373	WGS	RANDOM	GENOMIC	PAIRED	ILLUMINA	Illumina MiSeq	clinical	Axilla	Resistant
ERR2299881	16B22a	NA	EBI	PRJEB20230	WGS	PCR	GENOMIC	PAIRED	ILLUMINA	Illumina HiSeq 2500	clinical	Axilla swab	Resistant
ERR2299892	16I34	NA	EBI	PRJEB20230	WGS	PCR	GENOMIC	PAIRED	ILLUMINA	Illumina HiSeq 2500	clinical	Axilla swab	Resistant
SRR11485324	WM-18.187	Australia	Institute of Clinical Pathology and Medical Research Westmead Hospital	PRJNA603602	WGS	other	GENOMIC	PAIRED	ILLUMINA	NextSeq 500	clinical	Axilla swab	Resistant
SRR11485322	WM-18.189	Australia	Institute of Clinical Pathology and Medical Research Westmead Hospital	PRJNA603602	WGS	other	GENOMIC	PAIRED	ILLUMINA	NextSeq 500	clinical	Axilla swab	Resistant
SRR14252434	B11203	India	National Center for Emerging and Zoonotic Infectious Diseases- Mycotic Diseases Branch	PRJNA722434	WGS	RANDOM	GENOMIC	PAIRED	ILLUMINA	Illumina MiSeq	clinical	BAL	Resistant
SRR13710788	CAS20044(CAS28)	Qatar	Sidra Medicine	PRJNA693430	WGS	RANDOM	GENOMIC	PAIRED	ILLUMINA	Illumina MiSeq	clinical	BAL	Resistant
SRR7909396	B12491	USA	National Center for Emerging and Zoonotic Infectious Diseases- Mycotic Diseases Branch	PRJNA493622	WGS	RANDOM	GENOMIC	PAIRED	ILLUMINA	Illumina MiSeq	clinical	BAL/Bronch Wash	Resistant
SRR13296425	VPCI_E_25_20	India	McMaster University	PRJNA687539	WGS	RANDOM	GENOMIC	PAIRED	ILLUMINA	Illumina HiSeq 4000	environmental	Bed railing; Patient B	Resistant
SRR13296424	VPCI_E_41C_20	India	McMaster University	PRJNA687539	WGS	RANDOM	GENOMIC	PAIRED	ILLUMINA	Illumina HiSeq 4000	environmental	Bed railing; Patient I	Resistant
SRR7140025	B12295	Colombia	National Center for Emerging and Zoonotic Infectious Diseases- Mycotic Diseases Branch	PRJNA470683	WGS	RANDOM	GENOMIC	PAIRED	ILLUMINA	Illumina HiSeq 2500	environmental	Bedpan	Resistant
SRR9316725	A109	China: Shenyang	Institute of Microbiology Chinese Academy of Sciences	PRJNA549344	WGS	PCR	GENOMIC	PAIRED	ILLUMINA	Illumina NovaSeq 6000	environmental	bedrails	Resistant
SRR7909176	B12423	USA	National Center for Emerging and Zoonotic Infectious Diseases- Mycotic Diseases Branch	PRJNA493622	WGS	RANDOM	GENOMIC	PAIRED	ILLUMINA	Illumina MiSeq	clinical	bile	Resistant
SRR10461162	B13277	USA	National Center for Emerging and Zoonotic Infectious Diseases- Mycotic Diseases Branch	PRJNA595978	WGS	RANDOM	GENOMIC	PAIRED	ILLUMINA	Illumina HiSeq 2500	clinical	bile	Resistant
SRR9993949	NG-20724_CaurisAmsterdam	Netherlands	Canisius Wilhelmina Hospital	PRJNA560710	WGS	RANDOM	GENOMIC	PAIRED	ILLUMINA	Illumina HiSeq 2500	clinical	Biological	Resistant
SRR9993948	NG-20724_CaurisMOL353	Netherlands	Canisius Wilhelmina Hospital	PRJNA560710	WGS	RANDOM	GENOMIC	PAIRED	ILLUMINA	Illumina HiSeq 2500	clinical	Biological	Resistant
SRR12057695	19-42	USA	Wadsworth Center	PRJNA640677	WGS	RANDOM	GENOMIC	PAIRED	ILLUMINA	NextSeq 500	clinical	blood	Resistant
SRR12057694	19-43	USA	Wadsworth Center	PRJNA640677	WGS	RANDOM	GENOMIC	PAIRED	ILLUMINA	NextSeq 500	clinical	blood	Resistant
SRR9316724	A108	China: Shenyang	Institute of Microbiology Chinese Academy of Sciences	PRJNA549344	WGS	PCR	GENOMIC	PAIRED	ILLUMINA	Illumina NovaSeq 6000	clinical	blood	Resistant
SRR9316772	A52	China: Shenyang	Institute of Microbiology Chinese Academy of Sciences	PRJNA549344	WGS	PCR	GENOMIC	PAIRED	ILLUMINA	Illumina NovaSeq 6000	clinical	blood	Resistant
SRR9316773	A54	China: Shenyang	Institute of Microbiology Chinese Academy of Sciences	PRJNA549344	WGS	PCR	GENOMIC	PAIRED	ILLUMINA	Illumina NovaSeq 6000	clinical	blood	Resistant
SRR9316774	A56	China: Shenyang	Institute of Microbiology Chinese Academy of Sciences	PRJNA549344	WGS	PCR	GENOMIC	PAIRED	ILLUMINA	Illumina NovaSeq 6000	clinical	blood	Resistant
SRR9316777	A59	China: Shenyang	Institute of Microbiology Chinese Academy of Sciences	PRJNA549344	WGS	PCR	GENOMIC	PAIRED	ILLUMINA	Illumina NovaSeq 6000	clinical	blood	Resistant
SRR9316803	A77	China: Shenyang	Institute of Microbiology Chinese Academy of Sciences	PRJNA549344	WGS	PCR	GENOMIC	PAIRED	ILLUMINA	Illumina NovaSeq 6000	clinical	blood	Resistant
SRR9316801	A8	China: Shenyang	Institute of Microbiology Chinese Academy of Sciences	PRJNA549344	WGS	PCR	GENOMIC	PAIRED	ILLUMINA	Illumina NovaSeq 6000	clinical	blood	Resistant
SRR9316809	A85	China: Shenyang	Institute of Microbiology Chinese Academy of Sciences	PRJNA549344	WGS	PCR	GENOMIC	PAIRED	ILLUMINA	Illumina NovaSeq 6000	clinical	blood	Resistant
SRR10461267	AA-194	Spain	National Center for Emerging and Zoonotic Infectious Diseases- Mycotic Diseases Branch	PRJNA595978	WGS	RANDOM	GENOMIC	PAIRED	ILLUMINA	NextSeq 500	clinical	blood	Resistant
SRR10461266	AA-200	Spain	National Center for Emerging and Zoonotic Infectious Diseases- Mycotic Diseases Branch	PRJNA595978	WGS	RANDOM	GENOMIC	PAIRED	ILLUMINA	NextSeq 500	clinical	blood	Resistant
SRR10461265	AA-214	Spain	National Center for Emerging and Zoonotic Infectious Diseases- Mycotic Diseases Branch	PRJNA595978	WGS	RANDOM	GENOMIC	PAIRED	ILLUMINA	NextSeq 500	clinical	blood	Resistant
SRR3883426	B11096	Pakistan	Centers for Disease Control and Prevention	PRJNA328792	WGS	RANDOM	GENOMIC	PAIRED	ILLUMINA	Illumina HiSeq 2500	clinical	blood	Resistant
SRR3883438	B11098	Pakistan	Centers for Disease Control and Prevention	PRJNA328792	WGS	RANDOM	GENOMIC	PAIRED	ILLUMINA	Illumina HiSeq 2500	clinical	blood	Resistant
SRR3883449	B11099	Pakistan	Centers for Disease Control and Prevention	PRJNA328792	WGS	RANDOM	GENOMIC	PAIRED	ILLUMINA	Illumina HiSeq 2500	clinical	blood	Resistant
SRR3883460	B11101	Pakistan	Centers for Disease Control and Prevention	PRJNA328792	WGS	RANDOM	GENOMIC	PAIRED	ILLUMINA	Illumina HiSeq 2500	clinical	blood	Resistant
SRR3883428	B11114	Pakistan	Centers for Disease Control and Prevention	PRJNA328792	WGS	RANDOM	GENOMIC	PAIRED	ILLUMINA	Illumina HiSeq 2500	clinical	blood	Resistant
SRR3883431	B11117	Pakistan	Centers for Disease Control and Prevention	PRJNA328792	WGS	RANDOM	GENOMIC	PAIRED	ILLUMINA	Illumina HiSeq 2500	clinical	blood	Resistant
SRR3883434	B11200	India	Centers for Disease Control and Prevention	PRJNA328792	WGS	RANDOM	GENOMIC	PAIRED	ILLUMINA	Illumina HiSeq 2500	clinical	blood	Resistant
SRR3883435	B11201	India	Centers for Disease Control and Prevention	PRJNA328792	WGS	RANDOM	GENOMIC	PAIRED	ILLUMINA	Illumina HiSeq 2500	clinical	blood	Resistant
SRR3883453	B11221	South Africa	Centers for Disease Control and Prevention	PRJNA328792	WGS	RANDOM	GENOMIC	PAIRED	ILLUMINA	Illumina HiSeq 2500	clinical	blood	Resistant
SRR3883454	B11222	South Africa	Centers for Disease Control and Prevention	PRJNA328792	WGS	RANDOM	GENOMIC	PAIRED	ILLUMINA	Illumina HiSeq 2500	clinical	blood	Resistant
SRR3883455	B11223	South Africa	Centers for Disease Control and Prevention	PRJNA328792	WGS	RANDOM	GENOMIC	PAIRED	ILLUMINA	Illumina HiSeq 2500	clinical	blood	Resistant
SRR3883456	B11224	South Africa	Centers for Disease Control and Prevention	PRJNA328792	WGS	RANDOM	GENOMIC	PAIRED	ILLUMINA	Illumina HiSeq 2500	clinical	blood	Resistant
SRR3883459	B11227	South Africa	Centers for Disease Control and Prevention	PRJNA328792	WGS	RANDOM	GENOMIC	PAIRED	ILLUMINA	Illumina HiSeq 2500	clinical	blood	Resistant
SRR3883465	B11244	Venezuela	Centers for Disease Control and Prevention	PRJNA328792	WGS	RANDOM	GENOMIC	PAIRED	ILLUMINA	Illumina HiSeq 2500	clinical	blood	Resistant
SRR3883466	B11245	Venezuela	Centers for Disease Control and Prevention	PRJNA328792	WGS	RANDOM	GENOMIC	PAIRED	ILLUMINA	Illumina HiSeq 2500	clinical	blood	Resistant
SRR7140041	B11788	Colombia	National Center for Emerging and Zoonotic Infectious Diseases- Mycotic Diseases Branch	PRJNA470683	WGS	RANDOM	GENOMIC	PAIRED	ILLUMINA	Illumina HiSeq 2500	clinical	blood	Resistant
SRR7140029	B11790	Colombia	National Center for Emerging and Zoonotic Infectious Diseases- Mycotic Diseases Branch	PRJNA470683	WGS	RANDOM	GENOMIC	PAIRED	ILLUMINA	Illumina HiSeq 2500	clinical	blood	Resistant
SRR10461264	B11796	Colombia	National Center for Emerging and Zoonotic Infectious Diseases- Mycotic Diseases Branch	PRJNA595978	WGS	RANDOM	GENOMIC	PAIRED	ILLUMINA	Illumina HiSeq 2500	clinical	blood	Resistant
SRR7140080	B11807	Colombia	National Center for Emerging and Zoonotic Infectious Diseases- Mycotic Diseases Branch	PRJNA470683	WGS	RANDOM	GENOMIC	PAIRED	ILLUMINA	Illumina HiSeq 2500	clinical	blood	Resistant
SRR7909374	B11810	USA	National Center for Emerging and Zoonotic Infectious Diseases- Mycotic Diseases Branch	PRJNA493622	WGS	RANDOM	GENOMIC	PAIRED	ILLUMINA	Illumina HiSeq 2500	clinical	blood	Resistant
SRR7140064	B11846	Colombia	National Center for Emerging and Zoonotic Infectious Diseases- Mycotic Diseases Branch	PRJNA470683	WGS	RANDOM	GENOMIC	PAIRED	ILLUMINA	Illumina HiSeq 2500	clinical	blood	Resistant
SRR7140040	B11851	Colombia	National Center for Emerging and Zoonotic Infectious Diseases- Mycotic Diseases Branch	PRJNA470683	WGS	RANDOM	GENOMIC	PAIRED	ILLUMINA	Illumina HiSeq 2500	clinical	blood	Resistant
SRR7140009	B11852	Colombia	National Center for Emerging and Zoonotic Infectious Diseases- Mycotic Diseases Branch	PRJNA470683	WGS	RANDOM	GENOMIC	PAIRED	ILLUMINA	Illumina HiSeq 2500	clinical	blood	Resistant
SRR10461261	B11854	Colombia	National Center for Emerging and Zoonotic Infectious Diseases- Mycotic Diseases Branch	PRJNA595978	WGS	RANDOM	GENOMIC	PAIRED	ILLUMINA	Illumina MiSeq	clinical	blood	Resistant
SRR7909137	B11858	USA	National Center for Emerging and Zoonotic Infectious Diseases- Mycotic Diseases Branch	PRJNA493622	WGS	RANDOM	GENOMIC	PAIRED	ILLUMINA	Illumina MiSeq	clinical	blood	Resistant
SRR7909398	B11878	USA	National Center for Emerging and Zoonotic Infectious Diseases- Mycotic Diseases Branch	PRJNA493622	WGS	RANDOM	GENOMIC	PAIRED	ILLUMINA	Illumina MiSeq	clinical	blood	Resistant
SRR10461259	B11892	Israel	National Center for Emerging and Zoonotic Infectious Diseases- Mycotic Diseases Branch	PRJNA595978	WGS	RANDOM	GENOMIC	PAIRED	ILLUMINA	Illumina MiSeq	clinical	blood	Resistant
SRR10461258	B11893	Israel	National Center for Emerging and Zoonotic Infectious Diseases- Mycotic Diseases Branch	PRJNA595978	WGS	RANDOM	GENOMIC	PAIRED	ILLUMINA	Illumina MiSeq	clinical	blood	Resistant
SRR10461256	B11895	Israel	National Center for Emerging and Zoonotic Infectious Diseases- Mycotic Diseases Branch	PRJNA595978	WGS	RANDOM	GENOMIC	PAIRED	ILLUMINA	Illumina MiSeq	clinical	blood	Resistant
SRR10461254	B11897	Israel	National Center for Emerging and Zoonotic Infectious Diseases- Mycotic Diseases Branch	PRJNA595978	WGS	RANDOM	GENOMIC	PAIRED	ILLUMINA	Illumina MiSeq	clinical	blood	Resistant
SRR7909203	B12041	USA	National Center for Emerging and Zoonotic Infectious Diseases- Mycotic Diseases Branch	PRJNA493622	WGS	RANDOM	GENOMIC	PAIRED	ILLUMINA	Illumina MiSeq	clinical	blood	Resistant
SRR7909147	B12044	USA	National Center for Emerging and Zoonotic Infectious Diseases- Mycotic Diseases Branch	PRJNA493622	WGS	RANDOM	GENOMIC	PAIRED	ILLUMINA	Illumina MiSeq	clinical	blood	Resistant
SRR7909162	B12045	USA	National Center for Emerging and Zoonotic Infectious Diseases- Mycotic Diseases Branch	PRJNA493622	WGS	RANDOM	GENOMIC	PAIRED	ILLUMINA	Illumina MiSeq	clinical	blood	Resistant
SRR10461177	B12114	Venezuela	National Center for Emerging and Zoonotic Infectious Diseases- Mycotic Diseases Branch	PRJNA595978	WGS	RANDOM	GENOMIC	PAIRED	ILLUMINA	Illumina HiSeq 2500	clinical	blood	Resistant
SRR10461176	B12116	Venezuela	National Center for Emerging and Zoonotic Infectious Diseases- Mycotic Diseases Branch	PRJNA595978	WGS	RANDOM	GENOMIC	PAIRED	ILLUMINA	Illumina HiSeq 2500	clinical	blood	Resistant
SRR10461175	B12118	Venezuela	National Center for Emerging and Zoonotic Infectious Diseases- Mycotic Diseases Branch	PRJNA595978	WGS	RANDOM	GENOMIC	PAIRED	ILLUMINA	Illumina HiSeq 2500	clinical	blood	Resistant
SRR10461174	B12119	Venezuela	National Center for Emerging and Zoonotic Infectious Diseases- Mycotic Diseases Branch	PRJNA595978	WGS	RANDOM	GENOMIC	PAIRED	ILLUMINA	Illumina HiSeq 2500	clinical	blood	Resistant
SRR10461173	B12120	Venezuela	National Center for Emerging and Zoonotic Infectious Diseases- Mycotic Diseases Branch	PRJNA595978	WGS	RANDOM	GENOMIC	PAIRED	ILLUMINA	Illumina HiSeq 2500	clinical	blood	Resistant
SRR10461172	B12121	Venezuela	National Center for Emerging and Zoonotic Infectious Diseases- Mycotic Diseases Branch	PRJNA595978	WGS	RANDOM	GENOMIC	PAIRED	ILLUMINA	Illumina HiSeq 2500	clinical	blood	Resistant
SRR10461171	B12122	Venezuela	National Center for Emerging and Zoonotic Infectious Diseases- Mycotic Diseases Branch	PRJNA595978	WGS	RANDOM	GENOMIC	PAIRED	ILLUMINA	Illumina HiSeq 2500	clinical	blood	Resistant
SRR10461170	B12123	Venezuela	National Center for Emerging and Zoonotic Infectious Diseases- Mycotic Diseases Branch	PRJNA595978	WGS	RANDOM	GENOMIC	PAIRED	ILLUMINA	Illumina HiSeq 2500	clinical	blood	Resistant
SRR10461169	B12124	Venezuela	National Center for Emerging and Zoonotic Infectious Diseases- Mycotic Diseases Branch	PRJNA595978	WGS	RANDOM	GENOMIC	PAIRED	ILLUMINA	Illumina HiSeq 2500	clinical	blood	Resistant
SRR10461168	B12125	Venezuela	National Center for Emerging and Zoonotic Infectious Diseases- Mycotic Diseases Branch	PRJNA595978	WGS	RANDOM	GENOMIC	PAIRED	ILLUMINA	Illumina HiSeq 2500	clinical	blood	Resistant
SRR10461122	B12165	Venezuela	National Center for Emerging and Zoonotic Infectious Diseases- Mycotic Diseases Branch	PRJNA595978	WGS	RANDOM	GENOMIC	PAIRED	ILLUMINA	Illumina HiSeq 2500	clinical	blood	Resistant
SRR10461121	B12166	Venezuela	National Center for Emerging and Zoonotic Infectious Diseases- Mycotic Diseases Branch	PRJNA595978	WGS	RANDOM	GENOMIC	PAIRED	ILLUMINA	Illumina HiSeq 2500	clinical	blood	Resistant
SRR10461120	B12167	Venezuela	National Center for Emerging and Zoonotic Infectious Diseases- Mycotic Diseases Branch	PRJNA595978	WGS	RANDOM	GENOMIC	PAIRED	ILLUMINA	Illumina HiSeq 2500	clinical	blood	Resistant
SRR10461197	B12182	Venezuela	National Center for Emerging and Zoonotic Infectious Diseases- Mycotic Diseases Branch	PRJNA595978	WGS	RANDOM	GENOMIC	PAIRED	ILLUMINA	Illumina HiSeq 2500	clinical	blood	Resistant
SRR10461194	B12187	Venezuela	National Center for Emerging and Zoonotic Infectious Diseases- Mycotic Diseases Branch	PRJNA595978	WGS	RANDOM	GENOMIC	PAIRED	ILLUMINA	Illumina HiSeq 2500	clinical	blood	Resistant
SRR10461191	B12272	Colombia	National Center for Emerging and Zoonotic Infectious Diseases- Mycotic Diseases Branch	PRJNA595978	WGS	RANDOM	GENOMIC	PAIRED	ILLUMINA	Illumina HiSeq 2500	clinical	blood	Resistant
SRR10461190	B12277	Colombia	National Center for Emerging and Zoonotic Infectious Diseases- Mycotic Diseases Branch	PRJNA595978	WGS	RANDOM	GENOMIC	PAIRED	ILLUMINA	Illumina HiSeq 2500	clinical	blood	Resistant
SRR7909232	B12357	USA	National Center for Emerging and Zoonotic Infectious Diseases- Mycotic Diseases Branch	PRJNA493622	WGS	RANDOM	GENOMIC	PAIRED	ILLUMINA	Illumina MiSeq	clinical	blood	Resistant
SRR7909144	B12359	USA	National Center for Emerging and Zoonotic Infectious Diseases- Mycotic Diseases Branch	PRJNA493622	WGS	RANDOM	GENOMIC	PAIRED	ILLUMINA	Illumina MiSeq	clinical	blood	Resistant
SRR10461187	B12421	USA	National Center for Emerging and Zoonotic Infectious Diseases- Mycotic Diseases Branch	PRJNA595978	WGS	RANDOM	GENOMIC	PAIRED	ILLUMINA	Illumina MiSeq	clinical	blood	Resistant
SRR7909302	B12489	USA	National Center for Emerging and Zoonotic Infectious Diseases- Mycotic Diseases Branch	PRJNA493622	WGS	RANDOM	GENOMIC	PAIRED	ILLUMINA	Illumina MiSeq	clinical	blood	Resistant
SRR7909371	B12531	USA	National Center for Emerging and Zoonotic Infectious Diseases- Mycotic Diseases Branch	PRJNA493622	WGS	RANDOM	GENOMIC	PAIRED	ILLUMINA	Illumina MiSeq	clinical	blood	Resistant
SRR7909146	B12536	USA	National Center for Emerging and Zoonotic Infectious Diseases- Mycotic Diseases Branch	PRJNA493622	WGS	RANDOM	GENOMIC	PAIRED	ILLUMINA	Illumina MiSeq	clinical	blood	Resistant
SRR7909237	B12550	USA	National Center for Emerging and Zoonotic Infectious Diseases- Mycotic Diseases Branch	PRJNA493622	WGS	RANDOM	GENOMIC	PAIRED	ILLUMINA	Illumina MiSeq	clinical	blood	Resistant
SRR7909399	B12551	USA	National Center for Emerging and Zoonotic Infectious Diseases- Mycotic Diseases Branch	PRJNA493622	WGS	RANDOM	GENOMIC	PAIRED	ILLUMINA	Illumina MiSeq	clinical	blood	Resistant
SRR7909133	B12553	USA	National Center for Emerging and Zoonotic Infectious Diseases- Mycotic Diseases Branch	PRJNA493622	WGS	RANDOM	GENOMIC	PAIRED	ILLUMINA	Illumina MiSeq	clinical	blood	Resistant
SRR7909183	B12555	USA	National Center for Emerging and Zoonotic Infectious Diseases- Mycotic Diseases Branch	PRJNA493622	WGS	RANDOM	GENOMIC	PAIRED	ILLUMINA	Illumina HiSeq 2500	clinical	blood	Resistant
SRR7909421	B12667	USA	National Center for Emerging and Zoonotic Infectious Diseases- Mycotic Diseases Branch	PRJNA493622	WGS	RANDOM	GENOMIC	PAIRED	ILLUMINA	Illumina MiSeq	clinical	blood	Resistant
SRR7909134	B12734	USA	National Center for Emerging and Zoonotic Infectious Diseases- Mycotic Diseases Branch	PRJNA493622	WGS	RANDOM	GENOMIC	PAIRED	ILLUMINA	Illumina MiSeq	clinical	blood	Resistant
SRR7909339	B12807	USA	National Center for Emerging and Zoonotic Infectious Diseases- Mycotic Diseases Branch	PRJNA493622	WGS	RANDOM	GENOMIC	PAIRED	ILLUMINA	Illumina HiSeq 2500	clinical	blood	Resistant
SRR7909285	B12830	USA	National Center for Emerging and Zoonotic Infectious Diseases- Mycotic Diseases Branch	PRJNA493622	WGS	RANDOM	GENOMIC	PAIRED	ILLUMINA	Illumina HiSeq 2500	clinical	blood	Resistant
SRR7909379	B12837	USA	National Center for Emerging and Zoonotic Infectious Diseases- Mycotic Diseases Branch	PRJNA493622	WGS	RANDOM	GENOMIC	PAIRED	ILLUMINA	Illumina MiSeq	clinical	blood	Resistant
SRR10461184	B13276	USA	National Center for Emerging and Zoonotic Infectious Diseases- Mycotic Diseases Branch	PRJNA595978	WGS	RANDOM	GENOMIC	PAIRED	ILLUMINA	Illumina HiSeq 2500	clinical	blood	Resistant
SRR10461160	B13282	USA	National Center for Emerging and Zoonotic Infectious Diseases- Mycotic Diseases Branch	PRJNA595978	WGS	RANDOM	GENOMIC	PAIRED	ILLUMINA	Illumina HiSeq 2500	clinical	blood	Resistant
SRR10461157	B13916	United Arab Emirates	National Center for Emerging and Zoonotic Infectious Diseases- Mycotic Diseases Branch	PRJNA595978	WGS	RANDOM	GENOMIC	PAIRED	ILLUMINA	Illumina MiSeq	clinical	blood	Resistant
SRR10461156	B13917	United Arab Emirates	National Center for Emerging and Zoonotic Infectious Diseases- Mycotic Diseases Branch	PRJNA595978	WGS	RANDOM	GENOMIC	PAIRED	ILLUMINA	Illumina MiSeq	clinical	blood	Resistant
SRR10461152	B14146	Saudi Arabia	National Center for Emerging and Zoonotic Infectious Diseases- Mycotic Diseases Branch	PRJNA595978	WGS	RANDOM	GENOMIC	PAIRED	ILLUMINA	Illumina MiSeq	clinical	blood	Resistant
SRR10461151	B14147	Saudi Arabia	National Center for Emerging and Zoonotic Infectious Diseases- Mycotic Diseases Branch	PRJNA595978	WGS	RANDOM	GENOMIC	PAIRED	ILLUMINA	Illumina MiSeq	clinical	blood	Resistant
SRR10852068	B16401	Kenya	National Center for Emerging and Zoonotic Infectious Diseases- Mycotic Diseases Branch	PRJNA595978	WGS	RANDOM	GENOMIC	PAIRED	ILLUMINA	Illumina HiSeq 2500	clinical	blood	Resistant
SRR10461144	B16410	Kenya	National Center for Emerging and Zoonotic Infectious Diseases- Mycotic Diseases Branch	PRJNA595978	WGS	RANDOM	GENOMIC	PAIRED	ILLUMINA	Illumina HiSeq 2500	clinical	blood	Resistant
SRR10461143	B16415	Kenya	National Center for Emerging and Zoonotic Infectious Diseases- Mycotic Diseases Branch	PRJNA595978	WGS	RANDOM	GENOMIC	PAIRED	ILLUMINA	Illumina HiSeq 2500	clinical	blood	Resistant
SRR10461142	B16417	Kenya	National Center for Emerging and Zoonotic Infectious Diseases- Mycotic Diseases Branch	PRJNA595978	WGS	RANDOM	GENOMIC	PAIRED	ILLUMINA	Illumina HiSeq 2500	clinical	blood	Resistant
SRR10461141	B16419	Kenya	National Center for Emerging and Zoonotic Infectious Diseases- Mycotic Diseases Branch	PRJNA595978	WGS	RANDOM	GENOMIC	PAIRED	ILLUMINA	Illumina HiSeq 2500	clinical	blood	Resistant
SRR10461140	B16421	Kenya	National Center for Emerging and Zoonotic Infectious Diseases- Mycotic Diseases Branch	PRJNA595978	WGS	RANDOM	GENOMIC	PAIRED	ILLUMINA	Illumina HiSeq 2500	clinical	blood	Resistant
SRR10461138	B16424	Kenya	National Center for Emerging and Zoonotic Infectious Diseases- Mycotic Diseases Branch	PRJNA595978	WGS	RANDOM	GENOMIC	PAIRED	ILLUMINA	Illumina HiSeq 2500	clinical	blood	Resistant
SRR10461244	B16431	Kenya	National Center for Emerging and Zoonotic Infectious Diseases- Mycotic Diseases Branch	PRJNA595978	WGS	RANDOM	GENOMIC	PAIRED	ILLUMINA	Illumina HiSeq 2500	clinical	blood	Resistant
SRR10461211	B16432	Kenya	National Center for Emerging and Zoonotic Infectious Diseases- Mycotic Diseases Branch	PRJNA595978	WGS	RANDOM	GENOMIC	PAIRED	ILLUMINA	Illumina HiSeq 2500	clinical	blood	Resistant
SRR10461243	B16433	Kenya	National Center for Emerging and Zoonotic Infectious Diseases- Mycotic Diseases Branch	PRJNA595978	WGS	RANDOM	GENOMIC	PAIRED	ILLUMINA	Illumina HiSeq 2500	clinical	blood	Resistant
SRR10461242	B16436	Kenya	National Center for Emerging and Zoonotic Infectious Diseases- Mycotic Diseases Branch	PRJNA595978	WGS	RANDOM	GENOMIC	PAIRED	ILLUMINA	Illumina HiSeq 2500	clinical	blood	Resistant
SRR10461240	B16439	Kenya	National Center for Emerging and Zoonotic Infectious Diseases- Mycotic Diseases Branch	PRJNA595978	WGS	RANDOM	GENOMIC	PAIRED	ILLUMINA	Illumina HiSeq 2500	clinical	blood	Resistant
SRR10461236	B16445	Kenya	National Center for Emerging and Zoonotic Infectious Diseases- Mycotic Diseases Branch	PRJNA595978	WGS	RANDOM	GENOMIC	PAIRED	ILLUMINA	Illumina HiSeq 2500	clinical	blood	Resistant
SRR10461234	B16451	Kenya	National Center for Emerging and Zoonotic Infectious Diseases- Mycotic Diseases Branch	PRJNA595978	WGS	RANDOM	GENOMIC	PAIRED	ILLUMINA	Illumina HiSeq 2500	clinical	blood	Resistant
SRR10461232	B16457	Kenya	National Center for Emerging and Zoonotic Infectious Diseases- Mycotic Diseases Branch	PRJNA595978	WGS	RANDOM	GENOMIC	PAIRED	ILLUMINA	Illumina HiSeq 2500	clinical	blood	Resistant
SRR10461231	B16459	Kenya	National Center for Emerging and Zoonotic Infectious Diseases- Mycotic Diseases Branch	PRJNA595978	WGS	RANDOM	GENOMIC	PAIRED	ILLUMINA	Illumina HiSeq 2500	clinical	blood	Resistant
SRR10461230	B16461	Kenya	National Center for Emerging and Zoonotic Infectious Diseases- Mycotic Diseases Branch	PRJNA595978	WGS	RANDOM	GENOMIC	PAIRED	ILLUMINA	Illumina HiSeq 2500	clinical	blood	Resistant
SRR10461229	B16466	Kenya	National Center for Emerging and Zoonotic Infectious Diseases- Mycotic Diseases Branch	PRJNA595978	WGS	RANDOM	GENOMIC	PAIRED	ILLUMINA	Illumina HiSeq 2500	clinical	blood	Resistant
SRR10461228	B16467	Kenya	National Center for Emerging and Zoonotic Infectious Diseases- Mycotic Diseases Branch	PRJNA595978	WGS	RANDOM	GENOMIC	PAIRED	ILLUMINA	Illumina HiSeq 2500	clinical	blood	Resistant
SRR10461227	B16469	Kenya	National Center for Emerging and Zoonotic Infectious Diseases- Mycotic Diseases Branch	PRJNA595978	WGS	RANDOM	GENOMIC	PAIRED	ILLUMINA	Illumina HiSeq 2500	clinical	blood	Resistant
SRR10461224	B16477	Kenya	National Center for Emerging and Zoonotic Infectious Diseases- Mycotic Diseases Branch	PRJNA595978	WGS	RANDOM	GENOMIC	PAIRED	ILLUMINA	Illumina HiSeq 2500	clinical	blood	Resistant
SRR10461223	B16479	Kenya	National Center for Emerging and Zoonotic Infectious Diseases- Mycotic Diseases Branch	PRJNA595978	WGS	RANDOM	GENOMIC	PAIRED	ILLUMINA	Illumina HiSeq 2500	clinical	blood	Resistant
SRR10461222	B16481	Kenya	National Center for Emerging and Zoonotic Infectious Diseases- Mycotic Diseases Branch	PRJNA595978	WGS	RANDOM	GENOMIC	PAIRED	ILLUMINA	Illumina HiSeq 2500	clinical	blood	Resistant
SRR10461221	B16482	Kenya	National Center for Emerging and Zoonotic Infectious Diseases- Mycotic Diseases Branch	PRJNA595978	WGS	RANDOM	GENOMIC	PAIRED	ILLUMINA	Illumina HiSeq 2500	clinical	blood	Resistant
SRR10461219	B16485	Kenya	National Center for Emerging and Zoonotic Infectious Diseases- Mycotic Diseases Branch	PRJNA595978	WGS	RANDOM	GENOMIC	PAIRED	ILLUMINA	Illumina HiSeq 2500	clinical	blood	Resistant
SRR10461217	B16490	Kenya	National Center for Emerging and Zoonotic Infectious Diseases- Mycotic Diseases Branch	PRJNA595978	WGS	RANDOM	GENOMIC	PAIRED	ILLUMINA	Illumina HiSeq 2500	clinical	blood	Resistant
SRR10461215	B16496	Kenya	National Center for Emerging and Zoonotic Infectious Diseases- Mycotic Diseases Branch	PRJNA595978	WGS	RANDOM	GENOMIC	PAIRED	ILLUMINA	Illumina HiSeq 2500	clinical	blood	Resistant
SRR10461212	B16507	Kenya	National Center for Emerging and Zoonotic Infectious Diseases- Mycotic Diseases Branch	PRJNA595978	WGS	RANDOM	GENOMIC	PAIRED	ILLUMINA	Illumina HiSeq 2500	clinical	blood	Resistant
SRR10461209	B16511	Kenya	National Center for Emerging and Zoonotic Infectious Diseases- Mycotic Diseases Branch	PRJNA595978	WGS	RANDOM	GENOMIC	PAIRED	ILLUMINA	Illumina MiSeq	clinical	blood	Resistant
SRR10461207	B16514	Kenya	National Center for Emerging and Zoonotic Infectious Diseases- Mycotic Diseases Branch	PRJNA595978	WGS	RANDOM	GENOMIC	PAIRED	ILLUMINA	Illumina MiSeq	clinical	blood	Resistant
SRR10461205	B16519	Kenya	National Center for Emerging and Zoonotic Infectious Diseases- Mycotic Diseases Branch	PRJNA595978	WGS	RANDOM	GENOMIC	PAIRED	ILLUMINA	Illumina MiSeq	clinical	blood	Resistant
SRR14252430	B18017	USA	National Center for Emerging and Zoonotic Infectious Diseases- Mycotic Diseases Branch	PRJNA722434	WGS	RANDOM	GENOMIC	PAIRED	ILLUMINA	Illumina MiSeq	clinical	blood	Resistant
SRR10102339	ca02	Singapore	Singapore General Hospital	PRJNA540907	WGS	RANDOM	GENOMIC	PAIRED	ILLUMINA	Illumina MiSeq	clinical	blood	Resistant
SRR10102338	ca03	Singapore	Singapore General Hospital	PRJNA540907	WGS	RANDOM	GENOMIC	PAIRED	ILLUMINA	Illumina MiSeq	clinical	blood	Resistant
SRR10102337	ca04	Singapore	Singapore General Hospital	PRJNA540907	WGS	RANDOM	GENOMIC	PAIRED	ILLUMINA	Illumina MiSeq	clinical	blood	Resistant
SRR10292114	CA214	Germany	Bioinformatik Biozentrum Uni Wuerzburg	PRJNA485145	WGS	PCR	GENOMIC	PAIRED	ILLUMINA	Illumina HiSeq 2500	clinical	blood	Resistant
SRR13710795	CAS27	Qatar	Sidra Medicine	PRJNA693430	WGS	RANDOM	GENOMIC	PAIRED	ILLUMINA	NextSeq 550	clinical	blood	Resistant
SRR13710791	CAS34	Qatar	Sidra Medicine	PRJNA693430	WGS	RANDOM	GENOMIC	PAIRED	ILLUMINA	NextSeq 550	clinical	blood	Resistant
SRR12667437	FG_GE1	Italy	University of Genoa	PRJNA655187	WGS	RANDOM	GENOMIC	PAIRED	ILLUMINA	Illumina HiSeq 3000	clinical	blood	Resistant
SRR12667436	FG_GE2	Italy	University of Genoa	PRJNA655187	WGS	RANDOM	GENOMIC	PAIRED	ILLUMINA	Illumina HiSeq 3000	clinical	blood	Resistant
SRR12667435	FG_GE3	Italy	University of Genoa	PRJNA655187	WGS	RANDOM	GENOMIC	PAIRED	ILLUMINA	Illumina HiSeq 3000	clinical	blood	Resistant
SRR12667434	FG_GE4	Italy	University of Genoa	PRJNA655187	WGS	RANDOM	GENOMIC	PAIRED	ILLUMINA	Illumina HiSeq 3000	clinical	blood	Resistant
SRR12667430	FG_GE8	Italy	University of Genoa	PRJNA655187	WGS	RANDOM	GENOMIC	PAIRED	ILLUMINA	Illumina HiSeq 3000	clinical	blood	Resistant
SRR10693089	LOM-2	USA	Houston Methodist Hospital	PRJNA540998	WGS	RANDOM	GENOMIC	PAIRED	ILLUMINA	NextSeq 550	clinical	blood	Resistant
SRR10693085	LOM-4	USA	Houston Methodist Hospital	PRJNA540998	WGS	RANDOM	GENOMIC	PAIRED	ILLUMINA	NextSeq 550	clinical	blood	Resistant
SRR13362219	N18-01800	Canada	Public Health Agency of Canada	PRJNA592373	WGS	RANDOM	GENOMIC	PAIRED	ILLUMINA	Illumina MiSeq	clinical	blood	Resistant
SRR9201318	RCPF-1821	Russia	North-Western State Medical University named after I.I. Mechnicov	PRJNA514082	WGS	RANDOM	GENOMIC	PAIRED	ILLUMINA	Illumina MiSeq	clinical	blood	Resistant
ERR1519357	SAMEA4066599	NA	EBI	PRJEB14717	WGS	RANDOM	GENOMIC	PAIRED	ILLUMINA	Illumina MiSeq	clinical	blood	Resistant
ERR1519358	SAMEA4066600	NA	EBI	PRJEB14717	WGS	RANDOM	GENOMIC	PAIRED	ILLUMINA	Illumina MiSeq	clinical	blood	Resistant
ERR1519359	SAMEA4066601	NA	EBI	PRJEB14717	WGS	RANDOM	GENOMIC	PAIRED	ILLUMINA	Illumina MiSeq	clinical	blood	Resistant
ERR2299878	16B20	NA	EBI	PRJEB20230	WGS	PCR	GENOMIC	PAIRED	ILLUMINA	Illumina HiSeq 2500	clinical	Blood culture	Resistant
ERR2299888	16B27b	NA	EBI	PRJEB20230	WGS	PCR	GENOMIC	PAIRED	ILLUMINA	Illumina HiSeq 2500	clinical	Blood culture	Resistant
ERR899743	SAMEA3416694	NA	EBI	PRJEB9463	WGS	RANDOM	GENOMIC	PAIRED	ILLUMINA	Illumina MiSeq	clinical	Blood culture	Resistant
SRR11485330	WM-18.173	India	Institute of Clinical Pathology and Medical Research Westmead Hospital	PRJNA603602	WGS	other	GENOMIC	PAIRED	ILLUMINA	NextSeq 500	clinical	Blood culture	Resistant
SRR11485329	WM-18.174	India	Institute of Clinical Pathology and Medical Research Westmead Hospital	PRJNA603602	WGS	other	GENOMIC	PAIRED	ILLUMINA	NextSeq 500	clinical	Blood culture	Resistant
SRR11485328	WM-18.175	India	Institute of Clinical Pathology and Medical Research Westmead Hospital	PRJNA603602	WGS	other	GENOMIC	PAIRED	ILLUMINA	NextSeq 500	clinical	Blood culture	Resistant
SRR11485318	WM-18.176	Australia	Institute of Clinical Pathology and Medical Research Westmead Hospital	PRJNA603602	WGS	other	GENOMIC	PAIRED	ILLUMINA	NextSeq 500	clinical	Blood culture	Resistant
SRR11485317	WM-18.177	South Africa	Institute of Clinical Pathology and Medical Research Westmead Hospital	PRJNA603602	WGS	other	GENOMIC	PAIRED	ILLUMINA	NextSeq 500	clinical	Blood culture	Resistant
SRR11485332	WM-18.178	South Africa	Institute of Clinical Pathology and Medical Research Westmead Hospital	PRJNA603602	WGS	other	GENOMIC	PAIRED	ILLUMINA	NextSeq 500	clinical	Blood culture	Resistant
SRR11485331	WM-18.179	South Africa	Institute of Clinical Pathology and Medical Research Westmead Hospital	PRJNA603602	WGS	other	GENOMIC	PAIRED	ILLUMINA	NextSeq 500	clinical	Blood culture	Resistant
SRR11485327	WM-18.194	India	Institute of Clinical Pathology and Medical Research Westmead Hospital	PRJNA603602	WGS	other	GENOMIC	PAIRED	ILLUMINA	NextSeq 500	clinical	Blood culture	Resistant
SRR11485326	WM-18.195	India	Institute of Clinical Pathology and Medical Research Westmead Hospital	PRJNA603602	WGS	other	GENOMIC	PAIRED	ILLUMINA	NextSeq 500	clinical	Blood culture	Resistant
SRR11485325	WM-18.196	India	Institute of Clinical Pathology and Medical Research Westmead Hospital	PRJNA603602	WGS	other	GENOMIC	PAIRED	ILLUMINA	NextSeq 500	clinical	Blood culture	Resistant
SRR13710792	CAS33	Qatar	Sidra Medicine	PRJNA693430	WGS	RANDOM	GENOMIC	PAIRED	ILLUMINA	NextSeq 550	clinical	body fluid	Resistant
SRR12667433	FG_GE5	Italy	University of Genoa	PRJNA655187	WGS	RANDOM	GENOMIC	PAIRED	ILLUMINA	Illumina HiSeq 3000	clinical	bronchoalveolar lavage	Resistant
SRR12667432	FG_GE6	Italy	University of Genoa	PRJNA655187	WGS	RANDOM	GENOMIC	PAIRED	ILLUMINA	Illumina HiSeq 3000	clinical	bronchoalveolar lavage	Resistant
SRR12667431	FG_GE7	Italy	University of Genoa	PRJNA655187	WGS	RANDOM	GENOMIC	PAIRED	ILLUMINA	Illumina HiSeq 3000	clinical	bronchoalveolar lavage	Resistant
SRR12667429	FG_GE9	Italy	University of Genoa	PRJNA655187	WGS	RANDOM	GENOMIC	PAIRED	ILLUMINA	Illumina HiSeq 3000	clinical	bronchoalveolar lavage	Resistant
SRR7909288	B12042	USA	National Center for Emerging and Zoonotic Infectious Diseases- Mycotic Diseases Branch	PRJNA493622	WGS	RANDOM	GENOMIC	PAIRED	ILLUMINA	Illumina MiSeq	environmental	Catheter tip	Resistant
SRR10461128	B12154	Venezuela	National Center for Emerging and Zoonotic Infectious Diseases- Mycotic Diseases Branch	PRJNA595978	WGS	RANDOM	GENOMIC	PAIRED	ILLUMINA	Illumina HiSeq 2500	environmental	Catheter Tip	Resistant
SRR10461202	B12176	Venezuela	National Center for Emerging and Zoonotic Infectious Diseases- Mycotic Diseases Branch	PRJNA595978	WGS	RANDOM	GENOMIC	PAIRED	ILLUMINA	Illumina HiSeq 2500	environmental	Catheter Tip	Resistant
SRR10461201	B12177	Venezuela	National Center for Emerging and Zoonotic Infectious Diseases- Mycotic Diseases Branch	PRJNA595978	WGS	RANDOM	GENOMIC	PAIRED	ILLUMINA	Illumina HiSeq 2500	environmental	Catheter Tip	Resistant
SRR10461195	B12186	Venezuela	National Center for Emerging and Zoonotic Infectious Diseases- Mycotic Diseases Branch	PRJNA595978	WGS	RANDOM	GENOMIC	PAIRED	ILLUMINA	Illumina HiSeq 2500	environmental	Catheter Tip	Resistant
SRR10461193	B12188	Venezuela	National Center for Emerging and Zoonotic Infectious Diseases- Mycotic Diseases Branch	PRJNA595978	WGS	RANDOM	GENOMIC	PAIRED	ILLUMINA	Illumina HiSeq 2500	environmental	Catheter Tip	Resistant
SRR10693087	LOM-3	USA	Houston Methodist Hospital	PRJNA540998	WGS	RANDOM	GENOMIC	PAIRED	ILLUMINA	NextSeq 550	environmental	Catheter Tip	Resistant
SRR7140006	B12294	Colombia	National Center for Emerging and Zoonotic Infectious Diseases- Mycotic Diseases Branch	PRJNA470683	WGS	RANDOM	GENOMIC	PAIRED	ILLUMINA	Illumina HiSeq 2500	environmental	Cell phone	Resistant
ERR2299875	16B18	NA	EBI	PRJEB20230	WGS	PCR	GENOMIC	PAIRED	ILLUMINA	Illumina HiSeq 2500	clinical	Central venous pressure catheter tip in arm	Resistant
ERR2299894	16B31	NA	EBI	PRJEB20230	WGS	PCR	GENOMIC	PAIRED	ILLUMINA	Illumina HiSeq 2500	clinical	Central venous pressure line site	Resistant
SRR7976596	9109611	United Kingdom	Modernising Medical Microbiology NDM Oxford University	PRJNA415955	WGS	RANDOM	GENOMIC	PAIRED	ILLUMINA	Illumina MiSeq	clinical	clinical sample	Resistant
SRR7976565	71179493	United Kingdom	Modernising Medical Microbiology NDM Oxford University	PRJNA415955	WGS	RANDOM	GENOMIC	PAIRED	ILLUMINA	Illumina MiSeq	clinical	clinical sample	Resistant
SRR7976544	00037a8c	United Kingdom	Modernising Medical Microbiology NDM Oxford University	PRJNA415955	WGS	RANDOM	GENOMIC	PAIRED	ILLUMINA	Illumina MiSeq	clinical	clinical sample	Resistant
SRR7976584	00ca4766	United Kingdom	Modernising Medical Microbiology NDM Oxford University	PRJNA415955	WGS	RANDOM	GENOMIC	PAIRED	ILLUMINA	Illumina MiSeq	clinical	clinical sample	Resistant
SRR7976555	015db648	United Kingdom	Modernising Medical Microbiology NDM Oxford University	PRJNA415955	WGS	RANDOM	GENOMIC	PAIRED	ILLUMINA	Illumina MiSeq	clinical	clinical sample	Resistant
SRR7976595	03a9dfca	United Kingdom	Modernising Medical Microbiology NDM Oxford University	PRJNA415955	WGS	RANDOM	GENOMIC	PAIRED	ILLUMINA	Illumina MiSeq	clinical	clinical sample	Resistant
SRR7976611	05d95077	United Kingdom	Modernising Medical Microbiology NDM Oxford University	PRJNA415955	WGS	RANDOM	GENOMIC	PAIRED	ILLUMINA	Illumina MiSeq	clinical	clinical sample	Resistant
SRR7976578	0baa611a	United Kingdom	Modernising Medical Microbiology NDM Oxford University	PRJNA415955	WGS	RANDOM	GENOMIC	PAIRED	ILLUMINA	Illumina MiSeq	clinical	clinical sample	Resistant
SRR7976554	112bf4d7	United Kingdom	Modernising Medical Microbiology NDM Oxford University	PRJNA415955	WGS	RANDOM	GENOMIC	PAIRED	ILLUMINA	Illumina MiSeq	clinical	clinical sample	Resistant
SRR7976615	1489785f	United Kingdom	Modernising Medical Microbiology NDM Oxford University	PRJNA415955	WGS	RANDOM	GENOMIC	PAIRED	ILLUMINA	Illumina MiSeq	clinical	clinical sample	Resistant
SRR7976551	1905b963	United Kingdom	Modernising Medical Microbiology NDM Oxford University	PRJNA415955	WGS	RANDOM	GENOMIC	PAIRED	ILLUMINA	Illumina MiSeq	clinical	clinical sample	Resistant
SRR7976557	1ddd9db5	United Kingdom	Modernising Medical Microbiology NDM Oxford University	PRJNA415955	WGS	RANDOM	GENOMIC	PAIRED	ILLUMINA	Illumina MiSeq	clinical	clinical sample	Resistant
SRR7976581	1df8c0f8	United Kingdom	Modernising Medical Microbiology NDM Oxford University	PRJNA415955	WGS	RANDOM	GENOMIC	PAIRED	ILLUMINA	Illumina MiSeq	clinical	clinical sample	Resistant
SRR7976603	2332aefc	United Kingdom	Modernising Medical Microbiology NDM Oxford University	PRJNA415955	WGS	RANDOM	GENOMIC	PAIRED	ILLUMINA	Illumina MiSeq	clinical	clinical sample	Resistant
SRR7976613	2532dbd9	United Kingdom	Modernising Medical Microbiology NDM Oxford University	PRJNA415955	WGS	RANDOM	GENOMIC	PAIRED	ILLUMINA	Illumina MiSeq	clinical	clinical sample	Resistant
SRR7976547	29ebd8ab	United Kingdom	Modernising Medical Microbiology NDM Oxford University	PRJNA415955	WGS	RANDOM	GENOMIC	PAIRED	ILLUMINA	Illumina MiSeq	clinical	clinical sample	Resistant
SRR7976580	2c41e521	United Kingdom	Modernising Medical Microbiology NDM Oxford University	PRJNA415955	WGS	RANDOM	GENOMIC	PAIRED	ILLUMINA	Illumina MiSeq	clinical	clinical sample	Resistant
SRR7976599	31d909b2	United Kingdom	Modernising Medical Microbiology NDM Oxford University	PRJNA415955	WGS	RANDOM	GENOMIC	PAIRED	ILLUMINA	Illumina MiSeq	clinical	clinical sample	Resistant
SRR7976582	3707bbeb	United Kingdom	Modernising Medical Microbiology NDM Oxford University	PRJNA415955	WGS	RANDOM	GENOMIC	PAIRED	ILLUMINA	Illumina MiSeq	clinical	clinical sample	Resistant
SRR7976574	38f490e6	United Kingdom	Modernising Medical Microbiology NDM Oxford University	PRJNA415955	WGS	RANDOM	GENOMIC	PAIRED	ILLUMINA	Illumina MiSeq	clinical	clinical sample	Resistant
SRR7976540	3ea730e4	United Kingdom	Modernising Medical Microbiology NDM Oxford University	PRJNA415955	WGS	RANDOM	GENOMIC	PAIRED	ILLUMINA	Illumina MiSeq	clinical	clinical sample	Resistant
SRR7976614	43b4a960	United Kingdom	Modernising Medical Microbiology NDM Oxford University	PRJNA415955	WGS	RANDOM	GENOMIC	PAIRED	ILLUMINA	Illumina MiSeq	clinical	clinical sample	Resistant
SRR7976564	45a123c9	United Kingdom	Modernising Medical Microbiology NDM Oxford University	PRJNA415955	WGS	RANDOM	GENOMIC	PAIRED	ILLUMINA	Illumina MiSeq	clinical	clinical sample	Resistant
SRR7976609	5346988c	United Kingdom	Modernising Medical Microbiology NDM Oxford University	PRJNA415955	WGS	RANDOM	GENOMIC	PAIRED	ILLUMINA	Illumina MiSeq	clinical	clinical sample	Resistant
SRR7976562	5939429a	United Kingdom	Modernising Medical Microbiology NDM Oxford University	PRJNA415955	WGS	RANDOM	GENOMIC	PAIRED	ILLUMINA	Illumina MiSeq	clinical	clinical sample	Resistant
SRR7976607	5cdf1c55	United Kingdom	Modernising Medical Microbiology NDM Oxford University	PRJNA415955	WGS	RANDOM	GENOMIC	PAIRED	ILLUMINA	Illumina MiSeq	clinical	clinical sample	Resistant
SRR7976586	6455f9ee	United Kingdom	Modernising Medical Microbiology NDM Oxford University	PRJNA415955	WGS	RANDOM	GENOMIC	PAIRED	ILLUMINA	Illumina MiSeq	clinical	clinical sample	Resistant
SRR7976617	67f92200	United Kingdom	Modernising Medical Microbiology NDM Oxford University	PRJNA415955	WGS	RANDOM	GENOMIC	PAIRED	ILLUMINA	Illumina MiSeq	clinical	clinical sample	Resistant
SRR7976541	6a272250	United Kingdom	Modernising Medical Microbiology NDM Oxford University	PRJNA415955	WGS	RANDOM	GENOMIC	PAIRED	ILLUMINA	Illumina MiSeq	clinical	clinical sample	Resistant
SRR7976579	6b3d821b	United Kingdom	Modernising Medical Microbiology NDM Oxford University	PRJNA415955	WGS	RANDOM	GENOMIC	PAIRED	ILLUMINA	Illumina MiSeq	clinical	clinical sample	Resistant
SRR7976546	6de79e62	United Kingdom	Modernising Medical Microbiology NDM Oxford University	PRJNA415955	WGS	RANDOM	GENOMIC	PAIRED	ILLUMINA	Illumina MiSeq	clinical	clinical sample	Resistant
SRR7976590	73a5efef	United Kingdom	Modernising Medical Microbiology NDM Oxford University	PRJNA415955	WGS	RANDOM	GENOMIC	PAIRED	ILLUMINA	Illumina MiSeq	clinical	clinical sample	Resistant
SRR7976548	73eac925	United Kingdom	Modernising Medical Microbiology NDM Oxford University	PRJNA415955	WGS	RANDOM	GENOMIC	PAIRED	ILLUMINA	Illumina MiSeq	clinical	clinical sample	Resistant
SRR7976570	7676a0e8	United Kingdom	Modernising Medical Microbiology NDM Oxford University	PRJNA415955	WGS	RANDOM	GENOMIC	PAIRED	ILLUMINA	Illumina MiSeq	clinical	clinical sample	Resistant
SRR7976563	78fcca41	United Kingdom	Modernising Medical Microbiology NDM Oxford University	PRJNA415955	WGS	RANDOM	GENOMIC	PAIRED	ILLUMINA	Illumina MiSeq	clinical	clinical sample	Resistant
SRR7976568	7ad4d665	United Kingdom	Modernising Medical Microbiology NDM Oxford University	PRJNA415955	WGS	RANDOM	GENOMIC	PAIRED	ILLUMINA	Illumina MiSeq	clinical	clinical sample	Resistant
SRR7976575	7d57d8ff	United Kingdom	Modernising Medical Microbiology NDM Oxford University	PRJNA415955	WGS	RANDOM	GENOMIC	PAIRED	ILLUMINA	Illumina MiSeq	clinical	clinical sample	Resistant
SRR7976589	7ee0cf9c	United Kingdom	Modernising Medical Microbiology NDM Oxford University	PRJNA415955	WGS	RANDOM	GENOMIC	PAIRED	ILLUMINA	Illumina MiSeq	clinical	clinical sample	Resistant
SRR7976550	837752ac	United Kingdom	Modernising Medical Microbiology NDM Oxford University	PRJNA415955	WGS	RANDOM	GENOMIC	PAIRED	ILLUMINA	Illumina MiSeq	clinical	clinical sample	Resistant
SRR7976556	8afd8162	United Kingdom	Modernising Medical Microbiology NDM Oxford University	PRJNA415955	WGS	RANDOM	GENOMIC	PAIRED	ILLUMINA	Illumina MiSeq	clinical	clinical sample	Resistant
SRR7976585	8e713eee	United Kingdom	Modernising Medical Microbiology NDM Oxford University	PRJNA415955	WGS	RANDOM	GENOMIC	PAIRED	ILLUMINA	Illumina MiSeq	clinical	clinical sample	Resistant
SRR7976545	8ef2aebd	United Kingdom	Modernising Medical Microbiology NDM Oxford University	PRJNA415955	WGS	RANDOM	GENOMIC	PAIRED	ILLUMINA	Illumina MiSeq	clinical	clinical sample	Resistant
SRR7976569	8fda3b08	United Kingdom	Modernising Medical Microbiology NDM Oxford University	PRJNA415955	WGS	RANDOM	GENOMIC	PAIRED	ILLUMINA	Illumina MiSeq	clinical	clinical sample	Resistant
SRR7976573	94d17e80	United Kingdom	Modernising Medical Microbiology NDM Oxford University	PRJNA415955	WGS	RANDOM	GENOMIC	PAIRED	ILLUMINA	Illumina MiSeq	clinical	clinical sample	Resistant
SRR7976559	9534ddf6	United Kingdom	Modernising Medical Microbiology NDM Oxford University	PRJNA415955	WGS	RANDOM	GENOMIC	PAIRED	ILLUMINA	Illumina MiSeq	clinical	clinical sample	Resistant
SRR7976598	9896aa10	United Kingdom	Modernising Medical Microbiology NDM Oxford University	PRJNA415955	WGS	RANDOM	GENOMIC	PAIRED	ILLUMINA	Illumina MiSeq	clinical	clinical sample	Resistant
SRR7976591	9ad40612	United Kingdom	Modernising Medical Microbiology NDM Oxford University	PRJNA415955	WGS	RANDOM	GENOMIC	PAIRED	ILLUMINA	Illumina MiSeq	clinical	clinical sample	Resistant
SRR7976592	9be9119e	United Kingdom	Modernising Medical Microbiology NDM Oxford University	PRJNA415955	WGS	RANDOM	GENOMIC	PAIRED	ILLUMINA	Illumina MiSeq	clinical	clinical sample	Resistant
SRR7976594	a9056c9e	United Kingdom	Modernising Medical Microbiology NDM Oxford University	PRJNA415955	WGS	RANDOM	GENOMIC	PAIRED	ILLUMINA	Illumina MiSeq	clinical	clinical sample	Resistant
SRR7976587	add7c228	United Kingdom	Modernising Medical Microbiology NDM Oxford University	PRJNA415955	WGS	RANDOM	GENOMIC	PAIRED	ILLUMINA	Illumina MiSeq	clinical	clinical sample	Resistant
SRR7976600	baf4dd9e	United Kingdom	Modernising Medical Microbiology NDM Oxford University	PRJNA415955	WGS	RANDOM	GENOMIC	PAIRED	ILLUMINA	Illumina MiSeq	clinical	clinical sample	Resistant
SRR7976566	bd55b7f6	United Kingdom	Modernising Medical Microbiology NDM Oxford University	PRJNA415955	WGS	RANDOM	GENOMIC	PAIRED	ILLUMINA	Illumina MiSeq	clinical	clinical sample	Resistant
SRR7976610	bd9754c8	United Kingdom	Modernising Medical Microbiology NDM Oxford University	PRJNA415955	WGS	RANDOM	GENOMIC	PAIRED	ILLUMINA	Illumina MiSeq	clinical	clinical sample	Resistant
SRR7976577	be9e4b5c	United Kingdom	Modernising Medical Microbiology NDM Oxford University	PRJNA415955	WGS	RANDOM	GENOMIC	PAIRED	ILLUMINA	Illumina MiSeq	clinical	clinical sample	Resistant
SRR7976558	c0100210	United Kingdom	Modernising Medical Microbiology NDM Oxford University	PRJNA415955	WGS	RANDOM	GENOMIC	PAIRED	ILLUMINA	Illumina MiSeq	clinical	clinical sample	Resistant
SRR7976542	c100258d	United Kingdom	Modernising Medical Microbiology NDM Oxford University	PRJNA415955	WGS	RANDOM	GENOMIC	PAIRED	ILLUMINA	Illumina MiSeq	clinical	clinical sample	Resistant
SRR7976549	c23689e5	United Kingdom	Modernising Medical Microbiology NDM Oxford University	PRJNA415955	WGS	RANDOM	GENOMIC	PAIRED	ILLUMINA	Illumina MiSeq	clinical	clinical sample	Resistant
SRR7976616	c6aca106	United Kingdom	Modernising Medical Microbiology NDM Oxford University	PRJNA415955	WGS	RANDOM	GENOMIC	PAIRED	ILLUMINA	Illumina MiSeq	clinical	clinical sample	Resistant
SRR7976561	c71b535a	United Kingdom	Modernising Medical Microbiology NDM Oxford University	PRJNA415955	WGS	RANDOM	GENOMIC	PAIRED	ILLUMINA	Illumina MiSeq	clinical	clinical sample	Resistant
SRR7976597	cf851e72	United Kingdom	Modernising Medical Microbiology NDM Oxford University	PRJNA415955	WGS	RANDOM	GENOMIC	PAIRED	ILLUMINA	Illumina MiSeq	clinical	clinical sample	Resistant
SRR7976604	d3c92e9a	United Kingdom	Modernising Medical Microbiology NDM Oxford University	PRJNA415955	WGS	RANDOM	GENOMIC	PAIRED	ILLUMINA	Illumina MiSeq	clinical	clinical sample	Resistant
SRR7976552	d76610dc	United Kingdom	Modernising Medical Microbiology NDM Oxford University	PRJNA415955	WGS	RANDOM	GENOMIC	PAIRED	ILLUMINA	Illumina MiSeq	clinical	clinical sample	Resistant
SRR7976543	dab356d7	United Kingdom	Modernising Medical Microbiology NDM Oxford University	PRJNA415955	WGS	RANDOM	GENOMIC	PAIRED	ILLUMINA	Illumina MiSeq	clinical	clinical sample	Resistant
SRR7976567	dee255d7	United Kingdom	Modernising Medical Microbiology NDM Oxford University	PRJNA415955	WGS	RANDOM	GENOMIC	PAIRED	ILLUMINA	Illumina MiSeq	clinical	clinical sample	Resistant
SRR7976608	e15b3d34	United Kingdom	Modernising Medical Microbiology NDM Oxford University	PRJNA415955	WGS	RANDOM	GENOMIC	PAIRED	ILLUMINA	Illumina MiSeq	clinical	clinical sample	Resistant
SRR7976588	e5d915ad	United Kingdom	Modernising Medical Microbiology NDM Oxford University	PRJNA415955	WGS	RANDOM	GENOMIC	PAIRED	ILLUMINA	Illumina MiSeq	clinical	clinical sample	Resistant
SRR7976612	e67f27e8	United Kingdom	Modernising Medical Microbiology NDM Oxford University	PRJNA415955	WGS	RANDOM	GENOMIC	PAIRED	ILLUMINA	Illumina MiSeq	clinical	clinical sample	Resistant
SRR7976606	ec225732	United Kingdom	Modernising Medical Microbiology NDM Oxford University	PRJNA415955	WGS	RANDOM	GENOMIC	PAIRED	ILLUMINA	Illumina MiSeq	clinical	clinical sample	Resistant
SRR7976605	eee58a72	United Kingdom	Modernising Medical Microbiology NDM Oxford University	PRJNA415955	WGS	RANDOM	GENOMIC	PAIRED	ILLUMINA	Illumina MiSeq	clinical	clinical sample	Resistant
SRR7976553	ef28568f	United Kingdom	Modernising Medical Microbiology NDM Oxford University	PRJNA415955	WGS	RANDOM	GENOMIC	PAIRED	ILLUMINA	Illumina MiSeq	clinical	clinical sample	Resistant
SRR7976572	ef3c6da5	United Kingdom	Modernising Medical Microbiology NDM Oxford University	PRJNA415955	WGS	RANDOM	GENOMIC	PAIRED	ILLUMINA	Illumina MiSeq	clinical	clinical sample	Resistant
SRR7976576	ff4bc014	United Kingdom	Modernising Medical Microbiology NDM Oxford University	PRJNA415955	WGS	RANDOM	GENOMIC	PAIRED	ILLUMINA	Illumina MiSeq	clinical	clinical sample	Resistant
SRR7140058	B12292	Colombia	National Center for Emerging and Zoonotic Infectious Diseases- Mycotic Diseases Branch	PRJNA470683	WGS	RANDOM	GENOMIC	PAIRED	ILLUMINA	Illumina HiSeq 2500	environmental	Closet	Resistant
SRR10461129	B12153	Venezuela	National Center for Emerging and Zoonotic Infectious Diseases- Mycotic Diseases Branch	PRJNA595978	WGS	RANDOM	GENOMIC	PAIRED	ILLUMINA	Illumina HiSeq 2500	clinical	CSF	Resistant
SRR10461126	B12157	Venezuela	National Center for Emerging and Zoonotic Infectious Diseases- Mycotic Diseases Branch	PRJNA595978	WGS	RANDOM	GENOMIC	PAIRED	ILLUMINA	Illumina HiSeq 2500	clinical	CSF	Resistant
SRR10461125	B12160	Venezuela	National Center for Emerging and Zoonotic Infectious Diseases- Mycotic Diseases Branch	PRJNA595978	WGS	RANDOM	GENOMIC	PAIRED	ILLUMINA	Illumina HiSeq 2500	clinical	CSF	Resistant
SRR10461118	B12169	Venezuela	National Center for Emerging and Zoonotic Infectious Diseases- Mycotic Diseases Branch	PRJNA595978	WGS	RANDOM	GENOMIC	PAIRED	ILLUMINA	Illumina HiSeq 2500	clinical	CSF	Resistant
SRR10461206	B12171	Venezuela	National Center for Emerging and Zoonotic Infectious Diseases- Mycotic Diseases Branch	PRJNA595978	WGS	RANDOM	GENOMIC	PAIRED	ILLUMINA	Illumina HiSeq 2500	clinical	CSF	Resistant
SRR10461200	B12178	Venezuela	National Center for Emerging and Zoonotic Infectious Diseases- Mycotic Diseases Branch	PRJNA595978	WGS	RANDOM	GENOMIC	PAIRED	ILLUMINA	Illumina HiSeq 2500	clinical	CSF	Resistant
SRR10461199	B12179	Venezuela	National Center for Emerging and Zoonotic Infectious Diseases- Mycotic Diseases Branch	PRJNA595978	WGS	RANDOM	GENOMIC	PAIRED	ILLUMINA	Illumina HiSeq 2500	clinical	CSF	Resistant
SRR10461208	B16513	Kenya	National Center for Emerging and Zoonotic Infectious Diseases- Mycotic Diseases Branch	PRJNA595978	WGS	RANDOM	GENOMIC	PAIRED	ILLUMINA	Illumina MiSeq	clinical	CSF	Resistant
SRR10461241	B16438	Kenya	National Center for Emerging and Zoonotic Infectious Diseases- Mycotic Diseases Branch	PRJNA595978	WGS	RANDOM	GENOMIC	PAIRED	ILLUMINA	Illumina HiSeq 2500	environmental	CVC	Resistant
SRR3883472	B11105	Pakistan	Centers for Disease Control and Prevention	PRJNA328792	WGS	RANDOM	GENOMIC	PAIRED	ILLUMINA	Illumina HiSeq 2500	environmental	cvc tip	Resistant
SRR9007776	IFRC2087	Iran	Centers for Disease Control and Prevention	PRJNA541007	WGS	RANDOM PCR	GENOMIC	PAIRED	ILLUMINA	Illumina NovaSeq 6000	clinical	Ear discharge	Resistant
SRR10461158	B13464	Canada	National Center for Emerging and Zoonotic Infectious Diseases- Mycotic Diseases Branch	PRJNA595978	WGS	RANDOM	GENOMIC	PAIRED	ILLUMINA	Illumina MiSeq	clinical	ear fluid	Resistant
SRR13296420	VPCI_80_P_20	India	McMaster University	PRJNA687539	WGS	RANDOM	GENOMIC	PAIRED	ILLUMINA	Illumina HiSeq 4000	clinical	Ear; Patient B	Resistant
SRR13296418	VPCI_82_P_20	India	McMaster University	PRJNA687539	WGS	RANDOM	GENOMIC	PAIRED	ILLUMINA	Illumina HiSeq 4000	clinical	Ear; Patient D	Resistant
SRR13296417	VPCI_83_P_20	India	McMaster University	PRJNA687539	WGS	RANDOM	GENOMIC	PAIRED	ILLUMINA	Illumina HiSeq 4000	clinical	Ear; Patient D	Resistant
SRR13303966	VPCI AN 177	India	McMaster University	PRJNA679832	WGS	RANDOM	GENOMIC	PAIRED	ILLUMINA	Illumina HiSeq 4000	environmental	East coast of SA, a tourist beach with fine sand sediment and isolated seaweeds, sampling done from the upper middle intertidal zone.	Resistant
SRR13303965	VPCI AN 181	India	McMaster University	PRJNA679832	WGS	RANDOM	GENOMIC	PAIRED	ILLUMINA	Illumina HiSeq 4000	environmental	East coast of SA, a tourist beach with fine sand sediment and isolated seaweeds, sampling done from the upper middle intertidal zone.	Resistant
SRR13303964	VPCI AN 182	India	McMaster University	PRJNA679832	WGS	RANDOM	GENOMIC	PAIRED	ILLUMINA	Illumina HiSeq 4000	environmental	East coast of SA, a tourist beach with fine sand sediment and isolated seaweeds, sampling done from the upper middle intertidal zone.	Resistant
SRR13303963	VPCI AN 183	India	McMaster University	PRJNA679832	WGS	RANDOM	GENOMIC	PAIRED	ILLUMINA	Illumina HiSeq 4000	environmental	East coast of SA, a tourist beach with fine sand sediment and isolated seaweeds, sampling done from the upper middle intertidal zone.	Resistant
SRR13303962	VPCI AN 184	India	McMaster University	PRJNA679832	WGS	RANDOM	GENOMIC	PAIRED	ILLUMINA	Illumina HiSeq 4000	environmental	East coast of SA, a tourist beach with fine sand sediment and isolated seaweeds, sampling done from the upper middle intertidal zone.	Resistant
SRR13303961	VPCI AN 185	India	McMaster University	PRJNA679832	WGS	RANDOM	GENOMIC	PAIRED	ILLUMINA	Illumina HiSeq 4000	environmental	East coast of SA, a tourist beach with fine sand sediment and isolated seaweeds, sampling done from the upper middle intertidal zone.	Resistant
SRR13303960	VPCI AN 186	India	McMaster University	PRJNA679832	WGS	RANDOM	GENOMIC	PAIRED	ILLUMINA	Illumina HiSeq 4000	environmental	East coast of SA, a tourist beach with fine sand sediment and isolated seaweeds, sampling done from the upper middle intertidal zone.	Resistant
SRR13303959	VPCI AN 187	India	McMaster University	PRJNA679832	WGS	RANDOM	GENOMIC	PAIRED	ILLUMINA	Illumina HiSeq 4000	environmental	East coast of SA, a tourist beach with fine sand sediment and isolated seaweeds, sampling done from the upper middle intertidal zone.	Resistant
SRR13303958	VPCI AN 188	India	McMaster University	PRJNA679832	WGS	RANDOM	GENOMIC	PAIRED	ILLUMINA	Illumina HiSeq 4000	environmental	East coast of SA, a tourist beach with fine sand sediment and isolated seaweeds, sampling done from the upper middle intertidal zone.	Resistant
SRR13710807	CAS14	Qatar	Sidra Medicine	PRJNA693430	WGS	RANDOM	GENOMIC	PAIRED	ILLUMINA	NextSeq 550	clinical	Endotracheal tube	Resistant
SRR7976601	417a7f10	United Kingdom	Modernising Medical Microbiology NDM Oxford University	PRJNA415955	WGS	RANDOM	GENOMIC	PAIRED	ILLUMINA	Illumina MiSeq	environmental	environmental sample	Resistant
SRR7976602	51c54d83	United Kingdom	Modernising Medical Microbiology NDM Oxford University	PRJNA415955	WGS	RANDOM	GENOMIC	PAIRED	ILLUMINA	Illumina MiSeq	environmental	environmental sample	Resistant
SRR7976593	5353e0a5	United Kingdom	Modernising Medical Microbiology NDM Oxford University	PRJNA415955	WGS	RANDOM	GENOMIC	PAIRED	ILLUMINA	Illumina MiSeq	environmental	environmental sample	Resistant
SRR7976583	bc390223	United Kingdom	Modernising Medical Microbiology NDM Oxford University	PRJNA415955	WGS	RANDOM	GENOMIC	PAIRED	ILLUMINA	Illumina MiSeq	environmental	environmental sample	Resistant
SRR7976571	d8de07f5	United Kingdom	Modernising Medical Microbiology NDM Oxford University	PRJNA415955	WGS	RANDOM	GENOMIC	PAIRED	ILLUMINA	Illumina MiSeq	environmental	environmental sample	Resistant
SRR7976560	df7a245a	United Kingdom	Modernising Medical Microbiology NDM Oxford University	PRJNA415955	WGS	RANDOM	GENOMIC	PAIRED	ILLUMINA	Illumina MiSeq	environmental	environmental sample	Resistant
ERR2299885	16B25	NA	EBI	PRJEB20230	WGS	PCR	GENOMIC	PAIRED	ILLUMINA	Illumina HiSeq 2500	clinical	Extracorporeal membrane oxygenation site	Resistant
ERR2299887	16B26	NA	EBI	PRJEB20230	WGS	PCR	GENOMIC	PAIRED	ILLUMINA	Illumina HiSeq 2500	clinical	Extracorporeal membrane oxygenation site	Resistant
ERR2299883	16B22b	NA	EBI	PRJEB20230	WGS	PCR	GENOMIC	PAIRED	ILLUMINA	Illumina HiSeq 2500	clinical	Femoral central venous pressure catheter	Resistant
ERR2299872	16B13	NA	EBI	PRJEB20230	WGS	PCR	GENOMIC	PAIRED	ILLUMINA	Illumina HiSeq 2500	clinical	Femoral pulse index continuous cardiac output catheter site	Resistant
SRR10102340	ca01	Singapore	Singapore General Hospital	PRJNA540907	WGS	RANDOM	GENOMIC	PAIRED	ILLUMINA	Illumina MiSeq	clinical	Femur tissue	Resistant
SRR9316762	A41	China: Shenyang	Institute of Microbiology Chinese Academy of Sciences	PRJNA549344	WGS	PCR	GENOMIC	PAIRED	ILLUMINA	Illumina NovaSeq 6000	clinical	fluid	Resistant
ERR2299893	16B30	NA	EBI	PRJEB20230	WGS	PCR	GENOMIC	PAIRED	ILLUMINA	Illumina HiSeq 2500	clinical	Groin	Resistant
ERR2299891	16I33	NA	EBI	PRJEB20230	WGS	PCR	GENOMIC	PAIRED	ILLUMINA	Illumina HiSeq 2500	clinical	Groin	Resistant
SRR11485321	WM-18.190	Australia	Institute of Clinical Pathology and Medical Research Westmead Hospital	PRJNA603602	WGS	other	GENOMIC	PAIRED	ILLUMINA	NextSeq 500	clinical	Groin	Resistant
ERR2299870	15B10	NA	EBI	PRJEB20230	WGS	PCR	GENOMIC	PAIRED	ILLUMINA	Illumina HiSeq 2500	clinical	Groin swab	Resistant
SRR13296419	VPCI_81_P_20	India	McMaster University	PRJNA687539	WGS	RANDOM	GENOMIC	PAIRED	ILLUMINA	Illumina HiSeq 4000	clinical	groin; Patient C	Resistant
SRR10554763	CNISP 0001	Canada	Public Health Agency of Canada	PRJNA592373	WGS	RANDOM	GENOMIC	PAIRED	ILLUMINA	NextSeq 500	environmental	Healthcare	Resistant
SRR10554762	CNISP 0002	Canada	Public Health Agency of Canada	PRJNA592373	WGS	RANDOM	GENOMIC	PAIRED	ILLUMINA	Illumina HiSeq 2500	environmental	Healthcare	Resistant
SRR10461250	B12096	Panama	National Center for Emerging and Zoonotic Infectious Diseases- Mycotic Diseases Branch	PRJNA595978	WGS	RANDOM	GENOMIC	PAIRED	ILLUMINA	Illumina HiSeq 2500	environmental	Hemodialysis Catheter	Resistant
SRR3883461	B11228	South Africa	Centers for Disease Control and Prevention	PRJNA328792	WGS	RANDOM	GENOMIC	PAIRED	ILLUMINA	Illumina HiSeq 2500	clinical	hip tissue	Resistant
SRR10292063	CA367	Germany	Bioinformatik Biozentrum Uni Wuerzburg	PRJNA485259	WGA	PCR	GENOMIC	PAIRED	ILLUMINA	Illumina HiSeq 2500	clinical	intraoperative tissue sample, pelvis	Resistant
SRR3883458	B11226	South Africa	Centers for Disease Control and Prevention	PRJNA328792	WGS	RANDOM	GENOMIC	PAIRED	ILLUMINA	Illumina HiSeq 2500	clinical	irrigation fluid right leg	Resistant
SRR7909259	B12607	USA	National Center for Emerging and Zoonotic Infectious Diseases- Mycotic Diseases Branch	PRJNA493622	WGS	RANDOM	GENOMIC	PAIRED	ILLUMINA	Illumina HiSeq 2500	clinical	Jejunal Biopsy	Resistant
SRR12659401	B11220	Belgium	KU Leuven	PRJNA664007	WGS	unspecified	GENOMIC	PAIRED	ILLUMINA	Illumina MiSeq	environmental	laboratory	Resistant
SRR12659402	B11220	Belgium	KU Leuven	PRJNA664007	WGS	unspecified	GENOMIC	PAIRED	ILLUMINA	Illumina MiSeq	environmental	laboratory	Resistant
SRR12659404	B11220	Belgium	KU Leuven	PRJNA664007	WGS	unspecified	GENOMIC	PAIRED	ILLUMINA	Illumina MiSeq	environmental	laboratory	Resistant
SRR10723348	CNRMA15-337	France	Broad Institute	PRJNA595978	WGS	RANDOM	GENOMIC	PAIRED	ILLUMINA	Illumina iSeq 100	unknown	N/A	Resistant
SRR10723347	CNRMA17-624	France	Broad Institute	PRJNA595978	WGS	RANDOM	GENOMIC	PAIRED	ILLUMINA	Illumina iSeq 100	unknown	N/A	Resistant
SRR14252432	B17835	USA	National Center for Emerging and Zoonotic Infectious Diseases- Mycotic Diseases Branch	PRJNA722434	WGS	RANDOM	GENOMIC	PAIRED	ILLUMINA	Illumina MiSeq	clinical	Nose	Resistant
SRR11485320	WM-18.180	Australia	Institute of Clinical Pathology and Medical Research Westmead Hospital	PRJNA603602	WGS	other	GENOMIC	PAIRED	ILLUMINA	NextSeq 500	clinical	nose swab	Resistant
SRR3883441	B11209	India	Centers for Disease Control and Prevention	PRJNA328792	WGS	RANDOM	GENOMIC	PAIRED	ILLUMINA	Illumina HiSeq 2500	unknown	not collected	Resistant
SRR3883442	B11210	India	Centers for Disease Control and Prevention	PRJNA328792	WGS	RANDOM	GENOMIC	PAIRED	ILLUMINA	Illumina HiSeq 2500	unknown	not collected	Resistant
SRR3883443	B11212	India	Centers for Disease Control and Prevention	PRJNA328792	WGS	RANDOM	GENOMIC	PAIRED	ILLUMINA	Illumina HiSeq 2500	unknown	not collected	Resistant
SRR3883444	B11213	India	Centers for Disease Control and Prevention	PRJNA328792	WGS	RANDOM	GENOMIC	PAIRED	ILLUMINA	Illumina HiSeq 2500	unknown	not collected	Resistant
SRR3883445	B11214	India	Centers for Disease Control and Prevention	PRJNA328792	WGS	RANDOM	GENOMIC	PAIRED	ILLUMINA	Illumina HiSeq 2500	unknown	not collected	Resistant
SRR3883446	B11215	India	Centers for Disease Control and Prevention	PRJNA328792	WGS	RANDOM	GENOMIC	PAIRED	ILLUMINA	Illumina HiSeq 2500	unknown	not collected	Resistant
SRR3883447	B11216	India	Centers for Disease Control and Prevention	PRJNA328792	WGS	RANDOM	GENOMIC	PAIRED	ILLUMINA	Illumina HiSeq 2500	unknown	not collected	Resistant
SRR3883448	B11217	India	Centers for Disease Control and Prevention	PRJNA328792	WGS	RANDOM	GENOMIC	PAIRED	ILLUMINA	Illumina HiSeq 2500	unknown	not collected	Resistant
SRR3883450	B11218	India	Centers for Disease Control and Prevention	PRJNA328792	WGS	RANDOM	GENOMIC	PAIRED	ILLUMINA	Illumina HiSeq 2500	unknown	not collected	Resistant
SRR10461137	B12136	Venezuela	National Center for Emerging and Zoonotic Infectious Diseases- Mycotic Diseases Branch	PRJNA595978	WGS	RANDOM	GENOMIC	PAIRED	ILLUMINA	Illumina HiSeq 2500	unknown	other	Resistant
SRR13710804	CAS17	Qatar	Sidra Medicine	PRJNA693430	WGS	RANDOM	GENOMIC	PAIRED	ILLUMINA	NextSeq 550	unknown	other	Resistant
DRR129825	TWCC_58362	Japan	NA	PRJDB6988	WGS	RANDOM	GENOMIC	PAIRED	ILLUMINA	Illumina MiSeq	clinical	Otorrhea	Resistant
SRR10461139	B16422	Kenya	National Center for Emerging and Zoonotic Infectious Diseases- Mycotic Diseases Branch	PRJNA595978	WGS	RANDOM	GENOMIC	PAIRED	ILLUMINA	Illumina HiSeq 2500	clinical	P/SWAB	Resistant
ERR2299884	16B24b	NA	EBI	PRJEB20230	WGS	PCR	GENOMIC	PAIRED	ILLUMINA	Illumina HiSeq 2500	clinical	Pacing wire	Resistant
SRR7657927	FSMC57608	Australia	Murdoch University	PRJNA485022	WGS	unspecified	GENOMIC	PAIRED	ILLUMINA	NextSeq 550	clinical	physical	Resistant
SRR10461238	B16441	Kenya	National Center for Emerging and Zoonotic Infectious Diseases- Mycotic Diseases Branch	PRJNA595978	WGS	RANDOM	GENOMIC	PAIRED	ILLUMINA	Illumina HiSeq 2500	clinical	PLEURAL	Resistant
SRR10461225	B16473	Kenya	National Center for Emerging and Zoonotic Infectious Diseases- Mycotic Diseases Branch	PRJNA595978	WGS	RANDOM	GENOMIC	PAIRED	ILLUMINA	Illumina HiSeq 2500	clinical	PLEURAL	Resistant
SRR10461153	B14126	Saudi Arabia	National Center for Emerging and Zoonotic Infectious Diseases- Mycotic Diseases Branch	PRJNA595978	WGS	RANDOM	GENOMIC	PAIRED	ILLUMINA	Illumina MiSeq	clinical	Pleural Fluid	Resistant
SRR13710797	CAS25	Qatar	Sidra Medicine	PRJNA693430	WGS	RANDOM	GENOMIC	PAIRED	ILLUMINA	NextSeq 550	clinical	PUS	Resistant
ERR2299889	16I30	NA	EBI	PRJEB20230	WGS	PCR	GENOMIC	PAIRED	ILLUMINA	Illumina HiSeq 2500	clinical	Screen	Resistant
SRR13710809	CAS12	Qatar	Sidra Medicine	PRJNA693430	WGS	RANDOM	GENOMIC	PAIRED	ILLUMINA	NextSeq 550	clinical	Screening	Resistant
SRR10102335	ca06	Singapore	Singapore General Hospital	PRJNA540907	WGS	RANDOM	GENOMIC	PAIRED	ILLUMINA	Illumina MiSeq	clinical	Scrotal wound	Resistant
SRR10461248	B12098	Panama	National Center for Emerging and Zoonotic Infectious Diseases- Mycotic Diseases Branch	PRJNA595978	WGS	RANDOM	GENOMIC	PAIRED	ILLUMINA	Illumina HiSeq 2500	clinical	Secretion	Resistant
ERR2299882	16B24a	NA	EBI	PRJEB20230	WGS	PCR	GENOMIC	PAIRED	ILLUMINA	Illumina HiSeq 2500	clinical	Sputum	Resistant
SRR9316795	A105	China: Shenyang	Institute of Microbiology Chinese Academy of Sciences	PRJNA549344	WGS	PCR	GENOMIC	PAIRED	ILLUMINA	Illumina NovaSeq 6000	clinical	sputum	Resistant
SRR9316796	A106	China: Shenyang	Institute of Microbiology Chinese Academy of Sciences	PRJNA549344	WGS	PCR	GENOMIC	PAIRED	ILLUMINA	Illumina NovaSeq 6000	clinical	sputum	Resistant
SRR9316726	A110	China: Shenyang	Institute of Microbiology Chinese Academy of Sciences	PRJNA549344	WGS	PCR	GENOMIC	PAIRED	ILLUMINA	Illumina NovaSeq 6000	clinical	sputum	Resistant
SRR9316723	A115	China: Shenyang	Institute of Microbiology Chinese Academy of Sciences	PRJNA549344	WGS	PCR	GENOMIC	PAIRED	ILLUMINA	Illumina NovaSeq 6000	clinical	sputum	Resistant
SRR9316754	A3	China: Shenyang	Institute of Microbiology Chinese Academy of Sciences	PRJNA549344	WGS	PCR	GENOMIC	PAIRED	ILLUMINA	Illumina NovaSeq 6000	clinical	sputum	Resistant
SRR9316784	A62	China: Shenyang	Institute of Microbiology Chinese Academy of Sciences	PRJNA549344	WGS	PCR	GENOMIC	PAIRED	ILLUMINA	Illumina NovaSeq 6000	clinical	sputum	Resistant
SRR9316787	A63	China: Shenyang	Institute of Microbiology Chinese Academy of Sciences	PRJNA549344	WGS	PCR	GENOMIC	PAIRED	ILLUMINA	Illumina NovaSeq 6000	clinical	sputum	Resistant
SRR9316786	A64	China: Shenyang	Institute of Microbiology Chinese Academy of Sciences	PRJNA549344	WGS	PCR	GENOMIC	PAIRED	ILLUMINA	Illumina NovaSeq 6000	clinical	sputum	Resistant
SRR9316781	A65	China: Shenyang	Institute of Microbiology Chinese Academy of Sciences	PRJNA549344	WGS	PCR	GENOMIC	PAIRED	ILLUMINA	Illumina NovaSeq 6000	clinical	sputum	Resistant
SRR9316779	A7	China: Shenyang	Institute of Microbiology Chinese Academy of Sciences	PRJNA549344	WGS	PCR	GENOMIC	PAIRED	ILLUMINA	Illumina NovaSeq 6000	clinical	sputum	Resistant
SRR9316804	A74	China: Shenyang	Institute of Microbiology Chinese Academy of Sciences	PRJNA549344	WGS	PCR	GENOMIC	PAIRED	ILLUMINA	Illumina NovaSeq 6000	clinical	sputum	Resistant
SRR9316805	A75	China: Shenyang	Institute of Microbiology Chinese Academy of Sciences	PRJNA549344	WGS	PCR	GENOMIC	PAIRED	ILLUMINA	Illumina NovaSeq 6000	clinical	sputum	Resistant
SRR9316802	A76	China: Shenyang	Institute of Microbiology Chinese Academy of Sciences	PRJNA549344	WGS	PCR	GENOMIC	PAIRED	ILLUMINA	Illumina NovaSeq 6000	clinical	sputum	Resistant
SRR9316798	A80	China: Shenyang	Institute of Microbiology Chinese Academy of Sciences	PRJNA549344	WGS	PCR	GENOMIC	PAIRED	ILLUMINA	Illumina NovaSeq 6000	clinical	sputum	Resistant
SRR9316799	A81	China: Shenyang	Institute of Microbiology Chinese Academy of Sciences	PRJNA549344	WGS	PCR	GENOMIC	PAIRED	ILLUMINA	Illumina NovaSeq 6000	clinical	sputum	Resistant
SRR9316811	A82	China: Shenyang	Institute of Microbiology Chinese Academy of Sciences	PRJNA549344	WGS	PCR	GENOMIC	PAIRED	ILLUMINA	Illumina NovaSeq 6000	clinical	sputum	Resistant
SRR9316810	A83	China: Shenyang	Institute of Microbiology Chinese Academy of Sciences	PRJNA549344	WGS	PCR	GENOMIC	PAIRED	ILLUMINA	Illumina NovaSeq 6000	clinical	sputum	Resistant
SRR9316808	A86	China: Shenyang	Institute of Microbiology Chinese Academy of Sciences	PRJNA549344	WGS	PCR	GENOMIC	PAIRED	ILLUMINA	Illumina NovaSeq 6000	clinical	sputum	Resistant
SRR9316815	A89	China: Shenyang	Institute of Microbiology Chinese Academy of Sciences	PRJNA549344	WGS	PCR	GENOMIC	PAIRED	ILLUMINA	Illumina NovaSeq 6000	clinical	sputum	Resistant
SRR7909192	B12552	USA	National Center for Emerging and Zoonotic Infectious Diseases- Mycotic Diseases Branch	PRJNA493622	WGS	RANDOM	GENOMIC	PAIRED	ILLUMINA	Illumina MiSeq	clinical	sputum	Resistant
SRR10461186	B12802	USA	National Center for Emerging and Zoonotic Infectious Diseases- Mycotic Diseases Branch	PRJNA595978	WGS	RANDOM	GENOMIC	PAIRED	ILLUMINA	Illumina MiSeq	clinical	sputum	Resistant
SRR10461161	B13279	USA	National Center for Emerging and Zoonotic Infectious Diseases- Mycotic Diseases Branch	PRJNA595978	WGS	RANDOM	GENOMIC	PAIRED	ILLUMINA	Illumina HiSeq 2500	clinical	sputum	Resistant
SRR11485333	WM-18.182	Australia	Institute of Clinical Pathology and Medical Research Westmead Hospital	PRJNA603602	WGS	other	GENOMIC	PAIRED	ILLUMINA	NextSeq 500	clinical	sputum	Resistant
SRR11485323	WM-18.188	Australia	Institute of Clinical Pathology and Medical Research Westmead Hospital	PRJNA603602	WGS	other	GENOMIC	PAIRED	ILLUMINA	NextSeq 500	clinical	sputum	Resistant
SRR9316785	A61	China: Shenyang	Institute of Microbiology Chinese Academy of Sciences	PRJNA549344	WGS	PCR	GENOMIC	PAIRED	ILLUMINA	Illumina NovaSeq 6000	clinical	stool	Resistant
SRR10290621	394-3	Germany	University of Wuerzburg	PRJNA485415	WGS	RANDOM	GENOMIC	PAIRED	ILLUMINA	Illumina HiSeq 2500	clinical	Swab inguinal region	Resistant
ERR2299869	15B6	NA	EBI	PRJEB20230	WGS	PCR	GENOMIC	PAIRED	ILLUMINA	Illumina HiSeq 2500	clinical	Swan ganz tip	Resistant
SRR12363139	CA25	USA	Northwestern University Feinberg School of Medicine	PRJNA649943	WGA	RANDOM	GENOMIC	PAIRED	ILLUMINA	Illumina MiSeq	clinical	Synovial fluid	Resistant
SRR13296423	VPCI_E_17W_20	India	McMaster University	PRJNA687539	WGS	RANDOM	GENOMIC	PAIRED	ILLUMINA	Illumina HiSeq 4000	clinical	the mobile phone; Patient D	Resistant
SRR13296422	VPCI_E_3_20	India	McMaster University	PRJNA687539	WGS	RANDOM	GENOMIC	PAIRED	ILLUMINA	Illumina HiSeq 4000	environmental	the pillow; Patient D	Resistant
SRR11485319	WM-18.197	Australia	Institute of Clinical Pathology and Medical Research Westmead Hospital	PRJNA603602	WGS	other	GENOMIC	PAIRED	ILLUMINA	NextSeq 500	clinical	throat	Resistant
SRR3883437	B11206	India	Centers for Disease Control and Prevention	PRJNA328792	WGS	RANDOM	GENOMIC	PAIRED	ILLUMINA	Illumina HiSeq 2500	clinical	tissue	Resistant
SRR3883439	B11207	India	Centers for Disease Control and Prevention	PRJNA328792	WGS	RANDOM	GENOMIC	PAIRED	ILLUMINA	Illumina HiSeq 2500	clinical	tissue	Resistant
SRR13362218	N18-01799	Canada	Public Health Agency of Canada	PRJNA592373	WGS	RANDOM	GENOMIC	PAIRED	ILLUMINA	Illumina MiSeq	clinical	Toe Surgical Site	Resistant
SRR7140032	B12293	Colombia	National Center for Emerging and Zoonotic Infectious Diseases- Mycotic Diseases Branch	PRJNA470683	WGS	RANDOM	GENOMIC	PAIRED	ILLUMINA	Illumina HiSeq 2500	environmental	Towel	Resistant
SRR10461166	B12131	Venezuela	National Center for Emerging and Zoonotic Infectious Diseases- Mycotic Diseases Branch	PRJNA595978	WGS	RANDOM	GENOMIC	PAIRED	ILLUMINA	Illumina HiSeq 2500	clinical	tracheal aspirate	Resistant
SRR10461136	B12137	Venezuela	National Center for Emerging and Zoonotic Infectious Diseases- Mycotic Diseases Branch	PRJNA595978	WGS	RANDOM	GENOMIC	PAIRED	ILLUMINA	Illumina HiSeq 2500	clinical	tracheal aspirate	Resistant
SRR10461204	B12172	Venezuela	National Center for Emerging and Zoonotic Infectious Diseases- Mycotic Diseases Branch	PRJNA595978	WGS	RANDOM	GENOMIC	PAIRED	ILLUMINA	Illumina HiSeq 2500	clinical	tracheal aspirate	Resistant
SRR10461196	B12183	Venezuela	National Center for Emerging and Zoonotic Infectious Diseases- Mycotic Diseases Branch	PRJNA595978	WGS	RANDOM	GENOMIC	PAIRED	ILLUMINA	Illumina HiSeq 2500	clinical	tracheal aspirate	Resistant
SRR9316775	A57	China: Shenyang	Institute of Microbiology Chinese Academy of Sciences	PRJNA549344	WGS	PCR	GENOMIC	PAIRED	ILLUMINA	Illumina NovaSeq 6000	clinical	tracheal catheter	Resistant
SRR10461127	B12155	Venezuela	National Center for Emerging and Zoonotic Infectious Diseases- Mycotic Diseases Branch	PRJNA595978	WGS	RANDOM	GENOMIC	PAIRED	ILLUMINA	Illumina HiSeq 2500	unknown	Unknown	Resistant
SRR10461155	B13999	United Arab Emirates	National Center for Emerging and Zoonotic Infectious Diseases- Mycotic Diseases Branch	PRJNA595978	WGS	RANDOM	GENOMIC	PAIRED	ILLUMINA	Illumina HiSeq 2500	unknown	Unknown	Resistant
SRR10461154	B14000	United Arab Emirates	National Center for Emerging and Zoonotic Infectious Diseases- Mycotic Diseases Branch	PRJNA595978	WGS	RANDOM	GENOMIC	PAIRED	ILLUMINA	Illumina HiSeq 2500	unknown	Unknown	Resistant
SRR10461150	B14156	United Arab Emirates	National Center for Emerging and Zoonotic Infectious Diseases- Mycotic Diseases Branch	PRJNA595978	WGS	RANDOM	GENOMIC	PAIRED	ILLUMINA	Illumina MiSeq	unknown	Unknown	Resistant
SRR10461148	B14189	United Arab Emirates	National Center for Emerging and Zoonotic Infectious Diseases- Mycotic Diseases Branch	PRJNA595978	WGS	RANDOM	GENOMIC	PAIRED	ILLUMINA	Illumina HiSeq 2500	unknown	Unknown	Resistant
SRR12363138	CA26_AR0385	Venezuela	Northwestern University Feinberg School of Medicine	PRJNA649943	WGA	RANDOM	GENOMIC	PAIRED	ILLUMINA	Illumina MiSeq	unknown	unknown	Resistant
SRR12363137	CA27_AR0386	Venezuela	Northwestern University Feinberg School of Medicine	PRJNA649943	WGA	RANDOM	GENOMIC	PAIRED	ILLUMINA	Illumina MiSeq	unknown	unknown	Resistant
SRR9316727	A111	China: Shenyang	Institute of Microbiology Chinese Academy of Sciences	PRJNA549344	WGS	PCR	GENOMIC	PAIRED	ILLUMINA	Illumina NovaSeq 6000	clinical	urinary catheter	Resistant
SRR9316721	A113	China: Shenyang	Institute of Microbiology Chinese Academy of Sciences	PRJNA549344	WGS	PCR	GENOMIC	PAIRED	ILLUMINA	Illumina NovaSeq 6000	clinical	urinary catheter	Resistant
SRR9316728	A116	China: Shenyang	Institute of Microbiology Chinese Academy of Sciences	PRJNA549344	WGS	PCR	GENOMIC	PAIRED	ILLUMINA	Illumina NovaSeq 6000	clinical	urinary catheter	Resistant
SRR9316729	A12	China: Shenyang	Institute of Microbiology Chinese Academy of Sciences	PRJNA549344	WGS	PCR	GENOMIC	PAIRED	ILLUMINA	Illumina NovaSeq 6000	clinical	urinary catheter	Resistant
SRR9316738	A14	China: Shenyang	Institute of Microbiology Chinese Academy of Sciences	PRJNA549344	WGS	PCR	GENOMIC	PAIRED	ILLUMINA	Illumina NovaSeq 6000	clinical	urinary catheter	Resistant
SRR9316750	A23	China: Shenyang	Institute of Microbiology Chinese Academy of Sciences	PRJNA549344	WGS	PCR	GENOMIC	PAIRED	ILLUMINA	Illumina NovaSeq 6000	clinical	urinary catheter	Resistant
SRR9316816	A95	China: Shenyang	Institute of Microbiology Chinese Academy of Sciences	PRJNA549344	WGS	PCR	GENOMIC	PAIRED	ILLUMINA	Illumina NovaSeq 6000	clinical	urinary catheter	Resistant
SRR13710786	CAS41	Qatar	Sidra Medicine	PRJNA693430	WGS	RANDOM	GENOMIC	PAIRED	ILLUMINA	NextSeq 550	environmental	urinary catheter	Resistant
SRR12057693	19-61	USA	Wadsworth Center	PRJNA640677	WGS	RANDOM	GENOMIC	PAIRED	ILLUMINA	NextSeq 500	clinical	urine	Resistant
SRR10277313	394-1	Germany	University of Wuerzburg	PRJNA485409	WGS	RANDOM	GENOMIC	PAIRED	ILLUMINA	Illumina HiSeq 2500	clinical	urine	Resistant
SRR10290272	394-2	Germany	University of Wuerzburg	PRJNA485414	WGS	RANDOM	GENOMIC	PAIRED	ILLUMINA	Illumina HiSeq 2500	clinical	urine	Resistant
SRR12057696	19-4_S1	USA	Wadsworth Center	PRJNA640677	WGS	RANDOM	GENOMIC	PAIRED	ILLUMINA	NextSeq 500	clinical	urine	Resistant
SRR9316788	A1	China: Shenyang	Institute of Microbiology Chinese Academy of Sciences	PRJNA549344	WGS	PCR	GENOMIC	PAIRED	ILLUMINA	Illumina NovaSeq 6000	clinical	urine	Resistant
SRR9316790	A100	China: Shenyang	Institute of Microbiology Chinese Academy of Sciences	PRJNA549344	WGS	PCR	GENOMIC	PAIRED	ILLUMINA	Illumina NovaSeq 6000	clinical	urine	Resistant
SRR9316791	A101	China: Shenyang	Institute of Microbiology Chinese Academy of Sciences	PRJNA549344	WGS	PCR	GENOMIC	PAIRED	ILLUMINA	Illumina NovaSeq 6000	clinical	urine	Resistant
SRR9316792	A102	China: Shenyang	Institute of Microbiology Chinese Academy of Sciences	PRJNA549344	WGS	PCR	GENOMIC	PAIRED	ILLUMINA	Illumina NovaSeq 6000	clinical	urine	Resistant
SRR9316793	A103	China: Shenyang	Institute of Microbiology Chinese Academy of Sciences	PRJNA549344	WGS	PCR	GENOMIC	PAIRED	ILLUMINA	Illumina NovaSeq 6000	clinical	urine	Resistant
SRR9316794	A104	China: Shenyang	Institute of Microbiology Chinese Academy of Sciences	PRJNA549344	WGS	PCR	GENOMIC	PAIRED	ILLUMINA	Illumina NovaSeq 6000	clinical	urine	Resistant
SRR9316720	A112	China: Shenyang	Institute of Microbiology Chinese Academy of Sciences	PRJNA549344	WGS	PCR	GENOMIC	PAIRED	ILLUMINA	Illumina NovaSeq 6000	clinical	urine	Resistant
SRR9316722	A114	China: Shenyang	Institute of Microbiology Chinese Academy of Sciences	PRJNA549344	WGS	PCR	GENOMIC	PAIRED	ILLUMINA	Illumina NovaSeq 6000	clinical	urine	Resistant
SRR9316739	A13	China: Shenyang	Institute of Microbiology Chinese Academy of Sciences	PRJNA549344	WGS	PCR	GENOMIC	PAIRED	ILLUMINA	Illumina NovaSeq 6000	clinical	urine	Resistant
SRR9316741	A15	China: Shenyang	Institute of Microbiology Chinese Academy of Sciences	PRJNA549344	WGS	PCR	GENOMIC	PAIRED	ILLUMINA	Illumina NovaSeq 6000	clinical	urine	Resistant
SRR9316740	A16	China: Shenyang	Institute of Microbiology Chinese Academy of Sciences	PRJNA549344	WGS	PCR	GENOMIC	PAIRED	ILLUMINA	Illumina NovaSeq 6000	clinical	urine	Resistant
SRR9316743	A17	China: Shenyang	Institute of Microbiology Chinese Academy of Sciences	PRJNA549344	WGS	PCR	GENOMIC	PAIRED	ILLUMINA	Illumina NovaSeq 6000	clinical	urine	Resistant
SRR9316742	A18	China: Shenyang	Institute of Microbiology Chinese Academy of Sciences	PRJNA549344	WGS	PCR	GENOMIC	PAIRED	ILLUMINA	Illumina NovaSeq 6000	clinical	urine	Resistant
SRR9316745	A19	China: Shenyang	Institute of Microbiology Chinese Academy of Sciences	PRJNA549344	WGS	PCR	GENOMIC	PAIRED	ILLUMINA	Illumina NovaSeq 6000	clinical	urine	Resistant
SRR9316744	A2	China: Shenyang	Institute of Microbiology Chinese Academy of Sciences	PRJNA549344	WGS	PCR	GENOMIC	PAIRED	ILLUMINA	Illumina NovaSeq 6000	clinical	urine	Resistant
SRR9316747	A20	China: Shenyang	Institute of Microbiology Chinese Academy of Sciences	PRJNA549344	WGS	PCR	GENOMIC	PAIRED	ILLUMINA	Illumina NovaSeq 6000	clinical	urine	Resistant
SRR9316746	A22	China: Shenyang	Institute of Microbiology Chinese Academy of Sciences	PRJNA549344	WGS	PCR	GENOMIC	PAIRED	ILLUMINA	Illumina NovaSeq 6000	clinical	urine	Resistant
SRR9316751	A24	China: Shenyang	Institute of Microbiology Chinese Academy of Sciences	PRJNA549344	WGS	PCR	GENOMIC	PAIRED	ILLUMINA	Illumina NovaSeq 6000	clinical	urine	Resistant
SRR9316748	A25	China: Shenyang	Institute of Microbiology Chinese Academy of Sciences	PRJNA549344	WGS	PCR	GENOMIC	PAIRED	ILLUMINA	Illumina NovaSeq 6000	clinical	urine	Resistant
SRR9316749	A29	China: Shenyang	Institute of Microbiology Chinese Academy of Sciences	PRJNA549344	WGS	PCR	GENOMIC	PAIRED	ILLUMINA	Illumina NovaSeq 6000	clinical	urine	Resistant
SRR9316755	A31	China: Shenyang	Institute of Microbiology Chinese Academy of Sciences	PRJNA549344	WGS	PCR	GENOMIC	PAIRED	ILLUMINA	Illumina NovaSeq 6000	clinical	urine	Resistant
SRR9316752	A33	China: Shenyang	Institute of Microbiology Chinese Academy of Sciences	PRJNA549344	WGS	PCR	GENOMIC	PAIRED	ILLUMINA	Illumina NovaSeq 6000	clinical	urine	Resistant
SRR9316753	A34	China: Shenyang	Institute of Microbiology Chinese Academy of Sciences	PRJNA549344	WGS	PCR	GENOMIC	PAIRED	ILLUMINA	Illumina NovaSeq 6000	clinical	urine	Resistant
SRR9316756	A36	China: Shenyang	Institute of Microbiology Chinese Academy of Sciences	PRJNA549344	WGS	PCR	GENOMIC	PAIRED	ILLUMINA	Illumina NovaSeq 6000	clinical	urine	Resistant
SRR9316757	A37	China: Shenyang	Institute of Microbiology Chinese Academy of Sciences	PRJNA549344	WGS	PCR	GENOMIC	PAIRED	ILLUMINA	Illumina NovaSeq 6000	clinical	urine	Resistant
SRR9316765	A38	China: Shenyang	Institute of Microbiology Chinese Academy of Sciences	PRJNA549344	WGS	PCR	GENOMIC	PAIRED	ILLUMINA	Illumina NovaSeq 6000	clinical	urine	Resistant
SRR9316764	A39	China: Shenyang	Institute of Microbiology Chinese Academy of Sciences	PRJNA549344	WGS	PCR	GENOMIC	PAIRED	ILLUMINA	Illumina NovaSeq 6000	clinical	urine	Resistant
SRR9316763	A4	China: Shenyang	Institute of Microbiology Chinese Academy of Sciences	PRJNA549344	WGS	PCR	GENOMIC	PAIRED	ILLUMINA	Illumina NovaSeq 6000	clinical	urine	Resistant
SRR9316761	A42	China: Shenyang	Institute of Microbiology Chinese Academy of Sciences	PRJNA549344	WGS	PCR	GENOMIC	PAIRED	ILLUMINA	Illumina NovaSeq 6000	clinical	urine	Resistant
SRR9316760	A43	China: Shenyang	Institute of Microbiology Chinese Academy of Sciences	PRJNA549344	WGS	PCR	GENOMIC	PAIRED	ILLUMINA	Illumina NovaSeq 6000	clinical	urine	Resistant
SRR9316759	A44	China: Shenyang	Institute of Microbiology Chinese Academy of Sciences	PRJNA549344	WGS	PCR	GENOMIC	PAIRED	ILLUMINA	Illumina NovaSeq 6000	clinical	urine	Resistant
SRR9316758	A45	China: Shenyang	Institute of Microbiology Chinese Academy of Sciences	PRJNA549344	WGS	PCR	GENOMIC	PAIRED	ILLUMINA	Illumina NovaSeq 6000	clinical	urine	Resistant
SRR9316767	A46	China: Shenyang	Institute of Microbiology Chinese Academy of Sciences	PRJNA549344	WGS	PCR	GENOMIC	PAIRED	ILLUMINA	Illumina NovaSeq 6000	clinical	urine	Resistant
SRR9316766	A47	China: Shenyang	Institute of Microbiology Chinese Academy of Sciences	PRJNA549344	WGS	PCR	GENOMIC	PAIRED	ILLUMINA	Illumina NovaSeq 6000	clinical	urine	Resistant
SRR9316768	A48	China: Shenyang	Institute of Microbiology Chinese Academy of Sciences	PRJNA549344	WGS	PCR	GENOMIC	PAIRED	ILLUMINA	Illumina NovaSeq 6000	clinical	urine	Resistant
SRR9316769	A5	China: Shenyang	Institute of Microbiology Chinese Academy of Sciences	PRJNA549344	WGS	PCR	GENOMIC	PAIRED	ILLUMINA	Illumina NovaSeq 6000	clinical	urine	Resistant
SRR9316770	A50	China: Shenyang	Institute of Microbiology Chinese Academy of Sciences	PRJNA549344	WGS	PCR	GENOMIC	PAIRED	ILLUMINA	Illumina NovaSeq 6000	clinical	urine	Resistant
SRR9316771	A51	China: Shenyang	Institute of Microbiology Chinese Academy of Sciences	PRJNA549344	WGS	PCR	GENOMIC	PAIRED	ILLUMINA	Illumina NovaSeq 6000	clinical	urine	Resistant
SRR9316776	A58	China: Shenyang	Institute of Microbiology Chinese Academy of Sciences	PRJNA549344	WGS	PCR	GENOMIC	PAIRED	ILLUMINA	Illumina NovaSeq 6000	clinical	urine	Resistant
SRR9316780	A66	China: Shenyang	Institute of Microbiology Chinese Academy of Sciences	PRJNA549344	WGS	PCR	GENOMIC	PAIRED	ILLUMINA	Illumina NovaSeq 6000	clinical	urine	Resistant
SRR9316783	A67	China: Shenyang	Institute of Microbiology Chinese Academy of Sciences	PRJNA549344	WGS	PCR	GENOMIC	PAIRED	ILLUMINA	Illumina NovaSeq 6000	clinical	urine	Resistant
SRR9316782	A68	China: Shenyang	Institute of Microbiology Chinese Academy of Sciences	PRJNA549344	WGS	PCR	GENOMIC	PAIRED	ILLUMINA	Illumina NovaSeq 6000	clinical	urine	Resistant
SRR9316778	A70	China: Shenyang	Institute of Microbiology Chinese Academy of Sciences	PRJNA549344	WGS	PCR	GENOMIC	PAIRED	ILLUMINA	Illumina NovaSeq 6000	clinical	urine	Resistant
SRR9316806	A71	China: Shenyang	Institute of Microbiology Chinese Academy of Sciences	PRJNA549344	WGS	PCR	GENOMIC	PAIRED	ILLUMINA	Illumina NovaSeq 6000	clinical	urine	Resistant
SRR9316807	A72	China: Shenyang	Institute of Microbiology Chinese Academy of Sciences	PRJNA549344	WGS	PCR	GENOMIC	PAIRED	ILLUMINA	Illumina NovaSeq 6000	clinical	urine	Resistant
SRR9316800	A79	China: Shenyang	Institute of Microbiology Chinese Academy of Sciences	PRJNA549344	WGS	PCR	GENOMIC	PAIRED	ILLUMINA	Illumina NovaSeq 6000	clinical	urine	Resistant
SRR9316814	A90	China: Shenyang	Institute of Microbiology Chinese Academy of Sciences	PRJNA549344	WGS	PCR	GENOMIC	PAIRED	ILLUMINA	Illumina NovaSeq 6000	clinical	urine	Resistant
SRR9316813	A91	China: Shenyang	Institute of Microbiology Chinese Academy of Sciences	PRJNA549344	WGS	PCR	GENOMIC	PAIRED	ILLUMINA	Illumina NovaSeq 6000	clinical	urine	Resistant
SRR9316812	A93	China: Shenyang	Institute of Microbiology Chinese Academy of Sciences	PRJNA549344	WGS	PCR	GENOMIC	PAIRED	ILLUMINA	Illumina NovaSeq 6000	clinical	urine	Resistant
SRR9316817	A94	China: Shenyang	Institute of Microbiology Chinese Academy of Sciences	PRJNA549344	WGS	PCR	GENOMIC	PAIRED	ILLUMINA	Illumina NovaSeq 6000	clinical	urine	Resistant
SRR9316734	A96	China: Shenyang	Institute of Microbiology Chinese Academy of Sciences	PRJNA549344	WGS	PCR	GENOMIC	PAIRED	ILLUMINA	Illumina NovaSeq 6000	clinical	urine	Resistant
SRR9316735	A97	China: Shenyang	Institute of Microbiology Chinese Academy of Sciences	PRJNA549344	WGS	PCR	GENOMIC	PAIRED	ILLUMINA	Illumina NovaSeq 6000	clinical	urine	Resistant
SRR9316736	A98	China: Shenyang	Institute of Microbiology Chinese Academy of Sciences	PRJNA549344	WGS	PCR	GENOMIC	PAIRED	ILLUMINA	Illumina NovaSeq 6000	clinical	urine	Resistant
SRR3883427	B11097	Pakistan	Centers for Disease Control and Prevention	PRJNA328792	WGS	RANDOM	GENOMIC	PAIRED	ILLUMINA	Illumina HiSeq 2500	clinical	urine	Resistant
SRR3883471	B11103	Pakistan	Centers for Disease Control and Prevention	PRJNA328792	WGS	RANDOM	GENOMIC	PAIRED	ILLUMINA	Illumina HiSeq 2500	clinical	urine	Resistant
SRR3883474	B11113	Pakistan	Centers for Disease Control and Prevention	PRJNA328792	WGS	RANDOM	GENOMIC	PAIRED	ILLUMINA	Illumina HiSeq 2500	clinical	urine	Resistant
SRR3883429	B11115	Pakistan	Centers for Disease Control and Prevention	PRJNA328792	WGS	RANDOM	GENOMIC	PAIRED	ILLUMINA	Illumina HiSeq 2500	clinical	urine	Resistant
SRR3883430	B11116	Pakistan	Centers for Disease Control and Prevention	PRJNA328792	WGS	RANDOM	GENOMIC	PAIRED	ILLUMINA	Illumina HiSeq 2500	clinical	urine	Resistant
SRR3883457	B11225	South Africa	Centers for Disease Control and Prevention	PRJNA328792	WGS	RANDOM	GENOMIC	PAIRED	ILLUMINA	Illumina HiSeq 2500	clinical	urine	Resistant
SRR3883462	B11229	South Africa	Centers for Disease Control and Prevention	PRJNA328792	WGS	RANDOM	GENOMIC	PAIRED	ILLUMINA	Illumina HiSeq 2500	clinical	urine	Resistant
SRR3883463	B11230	South Africa	Centers for Disease Control and Prevention	PRJNA328792	WGS	RANDOM	GENOMIC	PAIRED	ILLUMINA	Illumina HiSeq 2500	clinical	urine	Resistant
SRR10461252	B12094	Panama	National Center for Emerging and Zoonotic Infectious Diseases- Mycotic Diseases Branch	PRJNA595978	WGS	RANDOM	GENOMIC	PAIRED	ILLUMINA	Illumina HiSeq 2500	clinical	urine	Resistant
SRR10461251	B12095	Panama	National Center for Emerging and Zoonotic Infectious Diseases- Mycotic Diseases Branch	PRJNA595978	WGS	RANDOM	GENOMIC	PAIRED	ILLUMINA	Illumina HiSeq 2500	clinical	urine	Resistant
SRR10461249	B12097	Panama	National Center for Emerging and Zoonotic Infectious Diseases- Mycotic Diseases Branch	PRJNA595978	WGS	RANDOM	GENOMIC	PAIRED	ILLUMINA	Illumina HiSeq 2500	clinical	urine	Resistant
SRR10461247	B12099	Panama	National Center for Emerging and Zoonotic Infectious Diseases- Mycotic Diseases Branch	PRJNA595978	WGS	RANDOM	GENOMIC	PAIRED	ILLUMINA	Illumina HiSeq 2500	clinical	urine	Resistant
SRR10461246	B12100	Panama	National Center for Emerging and Zoonotic Infectious Diseases- Mycotic Diseases Branch	PRJNA595978	WGS	RANDOM	GENOMIC	PAIRED	ILLUMINA	Illumina HiSeq 2500	clinical	urine	Resistant
SRR10461182	B12102	Panama	National Center for Emerging and Zoonotic Infectious Diseases- Mycotic Diseases Branch	PRJNA595978	WGS	RANDOM	GENOMIC	PAIRED	ILLUMINA	Illumina HiSeq 2500	clinical	urine	Resistant
SRR10461180	B12104	Panama	National Center for Emerging and Zoonotic Infectious Diseases- Mycotic Diseases Branch	PRJNA595978	WGS	RANDOM	GENOMIC	PAIRED	ILLUMINA	Illumina HiSeq 2500	clinical	urine	Resistant
SRR10461178	B12107	Panama	National Center for Emerging and Zoonotic Infectious Diseases- Mycotic Diseases Branch	PRJNA595978	WGS	RANDOM	GENOMIC	PAIRED	ILLUMINA	Illumina HiSeq 2500	clinical	urine	Resistant
SRR10461167	B12130	Venezuela	National Center for Emerging and Zoonotic Infectious Diseases- Mycotic Diseases Branch	PRJNA595978	WGS	RANDOM	GENOMIC	PAIRED	ILLUMINA	Illumina HiSeq 2500	clinical	urine	Resistant
SRR10461165	B12133	Venezuela	National Center for Emerging and Zoonotic Infectious Diseases- Mycotic Diseases Branch	PRJNA595978	WGS	RANDOM	GENOMIC	PAIRED	ILLUMINA	Illumina HiSeq 2500	clinical	urine	Resistant
SRR10461164	B12134	Venezuela	National Center for Emerging and Zoonotic Infectious Diseases- Mycotic Diseases Branch	PRJNA595978	WGS	RANDOM	GENOMIC	PAIRED	ILLUMINA	Illumina HiSeq 2500	clinical	urine	Resistant
SRR10461135	B12138	Venezuela	National Center for Emerging and Zoonotic Infectious Diseases- Mycotic Diseases Branch	PRJNA595978	WGS	RANDOM	GENOMIC	PAIRED	ILLUMINA	Illumina HiSeq 2500	clinical	urine	Resistant
SRR10461134	B12142	Venezuela	National Center for Emerging and Zoonotic Infectious Diseases- Mycotic Diseases Branch	PRJNA595978	WGS	RANDOM	GENOMIC	PAIRED	ILLUMINA	Illumina HiSeq 2500	clinical	urine	Resistant
SRR10461133	B12144	Venezuela	National Center for Emerging and Zoonotic Infectious Diseases- Mycotic Diseases Branch	PRJNA595978	WGS	RANDOM	GENOMIC	PAIRED	ILLUMINA	Illumina HiSeq 2500	clinical	urine	Resistant
SRR10461132	B12146	Venezuela	National Center for Emerging and Zoonotic Infectious Diseases- Mycotic Diseases Branch	PRJNA595978	WGS	RANDOM	GENOMIC	PAIRED	ILLUMINA	Illumina HiSeq 2500	clinical	urine	Resistant
SRR10461131	B12148	Venezuela	National Center for Emerging and Zoonotic Infectious Diseases- Mycotic Diseases Branch	PRJNA595978	WGS	RANDOM	GENOMIC	PAIRED	ILLUMINA	Illumina HiSeq 2500	clinical	urine	Resistant
SRR10461130	B12150	Venezuela	National Center for Emerging and Zoonotic Infectious Diseases- Mycotic Diseases Branch	PRJNA595978	WGS	RANDOM	GENOMIC	PAIRED	ILLUMINA	Illumina HiSeq 2500	clinical	urine	Resistant
SRR10461123	B12162	Venezuela	National Center for Emerging and Zoonotic Infectious Diseases- Mycotic Diseases Branch	PRJNA595978	WGS	RANDOM	GENOMIC	PAIRED	ILLUMINA	Illumina HiSeq 2500	clinical	urine	Resistant
SRR10461119	B12168	Venezuela	National Center for Emerging and Zoonotic Infectious Diseases- Mycotic Diseases Branch	PRJNA595978	WGS	RANDOM	GENOMIC	PAIRED	ILLUMINA	Illumina HiSeq 2500	clinical	urine	Resistant
SRR10461203	B12175	Venezuela	National Center for Emerging and Zoonotic Infectious Diseases- Mycotic Diseases Branch	PRJNA595978	WGS	RANDOM	GENOMIC	PAIRED	ILLUMINA	Illumina HiSeq 2500	clinical	urine	Resistant
SRR10461198	B12181	Venezuela	National Center for Emerging and Zoonotic Infectious Diseases- Mycotic Diseases Branch	PRJNA595978	WGS	RANDOM	GENOMIC	PAIRED	ILLUMINA	Illumina HiSeq 2500	clinical	urine	Resistant
SRR7909177	B12554	USA	National Center for Emerging and Zoonotic Infectious Diseases- Mycotic Diseases Branch	PRJNA493622	WGS	RANDOM	GENOMIC	PAIRED	ILLUMINA	Illumina MiSeq	clinical	urine	Resistant
SRR7909199	B12672	USA	National Center for Emerging and Zoonotic Infectious Diseases- Mycotic Diseases Branch	PRJNA493622	WGS	RANDOM	GENOMIC	PAIRED	ILLUMINA	Illumina MiSeq	clinical	urine	Resistant
SRR7909340	B12735	USA	National Center for Emerging and Zoonotic Infectious Diseases- Mycotic Diseases Branch	PRJNA493622	WGS	RANDOM	GENOMIC	PAIRED	ILLUMINA	Illumina HiSeq 2500	clinical	urine	Resistant
SRR7909420	B12779	USA	National Center for Emerging and Zoonotic Infectious Diseases- Mycotic Diseases Branch	PRJNA493622	WGS	RANDOM	GENOMIC	PAIRED	ILLUMINA	Illumina MiSeq	clinical	urine	Resistant
SRR7909208	B12975	USA	National Center for Emerging and Zoonotic Infectious Diseases- Mycotic Diseases Branch	PRJNA493622	WGS	RANDOM	GENOMIC	PAIRED	ILLUMINA	Illumina HiSeq 2500	clinical	urine	Resistant
SRR10461185	B13274	USA	National Center for Emerging and Zoonotic Infectious Diseases- Mycotic Diseases Branch	PRJNA595978	WGS	RANDOM	GENOMIC	PAIRED	ILLUMINA	Illumina MiSeq	clinical	urine	Resistant
SRR7909346	B13696	USA	National Center for Emerging and Zoonotic Infectious Diseases- Mycotic Diseases Branch	PRJNA493622	WGS	RANDOM	GENOMIC	PAIRED	ILLUMINA	Illumina HiSeq 2500	clinical	urine	Resistant
SRR10461149	B14165	Saudi Arabia	National Center for Emerging and Zoonotic Infectious Diseases- Mycotic Diseases Branch	PRJNA595978	WGS	RANDOM	GENOMIC	PAIRED	ILLUMINA	Illumina MiSeq	clinical	urine	Resistant
SRR10461146	B16404	Kenya	National Center for Emerging and Zoonotic Infectious Diseases- Mycotic Diseases Branch	PRJNA595978	WGS	RANDOM	GENOMIC	PAIRED	ILLUMINA	Illumina HiSeq 2500	clinical	urine	Resistant
SRR10461145	B16406	Kenya	National Center for Emerging and Zoonotic Infectious Diseases- Mycotic Diseases Branch	PRJNA595978	WGS	RANDOM	GENOMIC	PAIRED	ILLUMINA	Illumina HiSeq 2500	clinical	urine	Resistant
SRR10461239	B16440	Kenya	National Center for Emerging and Zoonotic Infectious Diseases- Mycotic Diseases Branch	PRJNA595978	WGS	RANDOM	GENOMIC	PAIRED	ILLUMINA	Illumina HiSeq 2500	clinical	urine	Resistant
SRR10461237	B16444	Kenya	National Center for Emerging and Zoonotic Infectious Diseases- Mycotic Diseases Branch	PRJNA595978	WGS	RANDOM	GENOMIC	PAIRED	ILLUMINA	Illumina HiSeq 2500	clinical	urine	Resistant
SRR10461235	B16448	Kenya	National Center for Emerging and Zoonotic Infectious Diseases- Mycotic Diseases Branch	PRJNA595978	WGS	RANDOM	GENOMIC	PAIRED	ILLUMINA	Illumina HiSeq 2500	clinical	urine	Resistant
SRR10461226	B16472	Kenya	National Center for Emerging and Zoonotic Infectious Diseases- Mycotic Diseases Branch	PRJNA595978	WGS	RANDOM	GENOMIC	PAIRED	ILLUMINA	Illumina HiSeq 2500	clinical	urine	Resistant
SRR10461220	B16484	Kenya	National Center for Emerging and Zoonotic Infectious Diseases- Mycotic Diseases Branch	PRJNA595978	WGS	RANDOM	GENOMIC	PAIRED	ILLUMINA	Illumina HiSeq 2500	clinical	urine	Resistant
SRR10461216	B16491	Kenya	National Center for Emerging and Zoonotic Infectious Diseases- Mycotic Diseases Branch	PRJNA595978	WGS	RANDOM	GENOMIC	PAIRED	ILLUMINA	Illumina HiSeq 2500	clinical	urine	Resistant
SRR10461213	B16504	Kenya	National Center for Emerging and Zoonotic Infectious Diseases- Mycotic Diseases Branch	PRJNA595978	WGS	RANDOM	GENOMIC	PAIRED	ILLUMINA	Illumina HiSeq 2500	clinical	urine	Resistant
SRR10461210	B16510	Kenya	National Center for Emerging and Zoonotic Infectious Diseases- Mycotic Diseases Branch	PRJNA595978	WGS	RANDOM	GENOMIC	PAIRED	ILLUMINA	Illumina HiSeq 2500	clinical	urine	Resistant
SRR12363140	CA24	USA	Northwestern University Feinberg School of Medicine	PRJNA649943	WGA	RANDOM	GENOMIC	PAIRED	ILLUMINA	Illumina MiSeq	clinical	urine	Resistant
SRR10292311	CA288	Germany	Bioinformatik Biozentrum Uni Wuerzburg	PRJNA485239	WGS	PCR	GENOMIC	PAIRED	ILLUMINA	Illumina HiSeq 2500	clinical	urine	Resistant
SRR7507279	California-2017	USA	University of California San Francisco/Chan Zuckerberg Biohub	PRJNA480539	WGS	RANDOM PCR	GENOMIC	PAIRED	ILLUMINA	NextSeq 550	clinical	urine	Resistant
SRR13710805	CAS16	Qatar	Sidra Medicine	PRJNA693430	WGS	RANDOM	GENOMIC	PAIRED	ILLUMINA	NextSeq 550	clinical	urine	Resistant
SRR13710801	CAS20	Qatar	Sidra Medicine	PRJNA693430	WGS	RANDOM	GENOMIC	PAIRED	ILLUMINA	NextSeq 550	clinical	urine	Resistant
SRR12667428	FG_GE10	Italy	University of Genoa	PRJNA655187	WGS	RANDOM	GENOMIC	PAIRED	ILLUMINA	Illumina HiSeq 3000	clinical	urine	Resistant
SRR10693083	LOM-5	USA	Houston Methodist Hospital	PRJNA540998	WGS	RANDOM	GENOMIC	PAIRED	ILLUMINA	NextSeq 550	clinical	urine	Resistant
SRR1664626	UT6684	India	Indian Institute of Science (IISc)	PRJNA267757	WGS	other	GENOMIC	PAIRED	ILLUMINA	Illumina MiSeq	clinical	urine	Resistant
SRR1664627	UT6684	India	Indian Institute of Science (IISc)	PRJNA267757	WGS	other	GENOMIC	PAIRED	ILLUMINA	Illumina HiSeq 2500	clinical	urine	Resistant
SRR1664628	UT6684	India	Indian Institute of Science (IISc)	PRJNA267757	WGS	other	GENOMIC	PAIRED	ILLUMINA	Illumina HiSeq 2500	clinical	urine	Resistant
ERR2299879	16B16	NA	EBI	PRJEB20230	WGS	PCR	GENOMIC	PAIRED	ILLUMINA	Illumina HiSeq 2500	clinical	Urine catheter	Resistant
ERR2299868	15B5	NA	EBI	PRJEB20230	WGS	PCR	GENOMIC	PAIRED	ILLUMINA	Illumina HiSeq 2500	clinical	Vascath site	Resistant
SRR10461233	B16454	Kenya	National Center for Emerging and Zoonotic Infectious Diseases- Mycotic Diseases Branch	PRJNA595978	WGS	RANDOM	GENOMIC	PAIRED	ILLUMINA	Illumina HiSeq 2500	environmental	VASCULAR TIP	Resistant
SRR9316789	A10	China: Shenyang	Institute of Microbiology Chinese Academy of Sciences	PRJNA549344	WGS	PCR	GENOMIC	PAIRED	ILLUMINA	Illumina NovaSeq 6000	clinical	venous catheter	Resistant
SRR9316797	A107	China: Shenyang	Institute of Microbiology Chinese Academy of Sciences	PRJNA549344	WGS	PCR	GENOMIC	PAIRED	ILLUMINA	Illumina NovaSeq 6000	clinical	venous catheter	Resistant
SRR10461214	B16503	Kenya	National Center for Emerging and Zoonotic Infectious Diseases- Mycotic Diseases Branch	PRJNA595978	WGS	RANDOM	GENOMIC	PAIRED	ILLUMINA	Illumina HiSeq 2500	clinical	W/ SWAB	Resistant
SRR3883473	B11112	Pakistan	Centers for Disease Control and Prevention	PRJNA328792	WGS	RANDOM	GENOMIC	PAIRED	ILLUMINA	Illumina HiSeq 2500	clinical	wound	Resistant
SRR3883436	B11205	India	Centers for Disease Control and Prevention	PRJNA328792	WGS	RANDOM	GENOMIC	PAIRED	ILLUMINA	Illumina HiSeq 2500	clinical	wound	Resistant
SRR10461163	B12135	Venezuela	National Center for Emerging and Zoonotic Infectious Diseases- Mycotic Diseases Branch	PRJNA595978	WGS	RANDOM	GENOMIC	PAIRED	ILLUMINA	Illumina HiSeq 2500	clinical	wound	Resistant
SRR7909249	B13343	USA	National Center for Emerging and Zoonotic Infectious Diseases- Mycotic Diseases Branch	PRJNA493622	WGS	RANDOM	GENOMIC	PAIRED	ILLUMINA	Illumina MiSeq	clinical	wound	Resistant
SRR7909394	B13520	USA	National Center for Emerging and Zoonotic Infectious Diseases- Mycotic Diseases Branch	PRJNA493622	WGS	RANDOM	GENOMIC	PAIRED	ILLUMINA	Illumina MiSeq	clinical	wound	Resistant
SRR11485334	WM-18.181	Australia	Institute of Clinical Pathology and Medical Research Westmead Hospital	PRJNA603602	WGS	other	GENOMIC	PAIRED	ILLUMINA	NextSeq 500	clinical	Wound swab PICC site	Resistant
JXCA001	JXCA001	China: Jiangxi	Jiangxi	PRJNA1067209 (this study)	WGS	other	GENOMIC	PAIRED	ILLUMINA	Illumina NovaSeq 6000	clinical	sputum	Resistant
SRR13908937	acuzl	USA	NHGRI/NIH	PRJNA672955	WGS	RANDOM	GENOMIC	PAIRED	ILLUMINA	Illumina NovaSeq 6000	unknown	NA	Susceptible
SRR13908938	acuzr	USA	NHGRI/NIH	PRJNA672955	WGS	RANDOM	GENOMIC	PAIRED	ILLUMINA	Illumina NovaSeq 6000	unknown	NA	Susceptible
SRR13908939	acuzs	USA	NHGRI/NIH	PRJNA672955	WGS	RANDOM	GENOMIC	PAIRED	ILLUMINA	Illumina NovaSeq 6000	unknown	NA	Susceptible
SRR13908940	acuzv	USA	NHGRI/NIH	PRJNA672955	WGS	RANDOM	GENOMIC	PAIRED	ILLUMINA	Illumina NovaSeq 6000	unknown	NA	Susceptible
SRR14253779	AR382	USA	University of Michigan	PRJNA722500	WGS	RANDOM	GENOMIC	PAIRED	ILLUMINA	NextSeq 550	unknown	NA	Susceptible
SRR14253780	AR382	USA	University of Michigan	PRJNA722500	WGS	RANDOM	GENOMIC	PAIRED	ILLUMINA	NextSeq 550	unknown	NA	Susceptible
SRR10906829	BJ-R1	China: Beijing	Institute of Microbiology Chinese Academy of Sciences	PRJNA549561	WGS	PCR	GENOMIC	PAIRED	ILLUMINA	Illumina NovaSeq 6000	unknown	NA	Susceptible
SRR10906828	BJ-R2	China: Beijing	Institute of Microbiology Chinese Academy of Sciences	PRJNA549561	WGS	PCR	GENOMIC	PAIRED	ILLUMINA	Illumina NovaSeq 6000	unknown	NA	Susceptible
SRR10906827	BJ-R3	China: Beijing	Institute of Microbiology Chinese Academy of Sciences	PRJNA549561	WGS	PCR	GENOMIC	PAIRED	ILLUMINA	Illumina NovaSeq 6000	unknown	NA	Susceptible
SRR13094249	VPCI E An 2	India	McMaster University	PRJNA679832	WGS	RANDOM	GENOMIC	PAIRED	ILLUMINA	Illumina HiSeq 4000	unknown	NA	Susceptible
SRR14890850	B11220	China: Beijing	Centers for Disease Control and Prevention	PRJNA328792	WGS	RANDOM	GENOMIC	PAIRED	ILLUMINA	Illumina MiSeq	clinical	auditory canal	Susceptible
SRR14906880	B11220	Japan	Centers for Disease Control and Prevention	PRJNA328792	WGS	RANDOM	GENOMIC	PAIRED	ILLUMINA	Illumina MiSeq	clinical	auditory canal	Susceptible
SRR3883452	B11220	Japan	Centers for Disease Control and Prevention	PRJNA328792	WGS	RANDOM	GENOMIC	PAIRED	ILLUMINA	Illumina HiSeq 2500	clinical	auditory canal	Susceptible
DRR129819	JCM_15448	Japan	NA	PRJDB6988	WGS	RANDOM	GENOMIC	PAIRED	ILLUMINA	NextSeq 500	clinical	Auditory canal	Susceptible
SRR7909293	B12874	USA	National Center for Emerging and Zoonotic Infectious Diseases- Mycotic Diseases Branch	PRJNA493622	WGS	RANDOM	GENOMIC	PAIRED	ILLUMINA	Illumina HiSeq 2500	clinical	Axilla	Susceptible
SRR7909357	B12938	USA	National Center for Emerging and Zoonotic Infectious Diseases- Mycotic Diseases Branch	PRJNA493622	WGS	RANDOM	GENOMIC	PAIRED	ILLUMINA	Illumina HiSeq 2500	clinical	Axilla	Susceptible
ERR2299880	16B21	NA	EBI	PRJEB20230	WGS	PCR	GENOMIC	PAIRED	ILLUMINA	Illumina HiSeq 2500	clinical	Axilla swab	Susceptible
SRR10461188	B12284	Colombia	National Center for Emerging and Zoonotic Infectious Diseases- Mycotic Diseases Branch	PRJNA595978	WGS	RANDOM	GENOMIC	PAIRED	ILLUMINA	Illumina HiSeq 2500	clinical	axilla swab	Susceptible
SRR7909221	B12388	USA	National Center for Emerging and Zoonotic Infectious Diseases- Mycotic Diseases Branch	PRJNA493622	WGS	RANDOM	GENOMIC	PAIRED	ILLUMINA	Illumina MiSeq	clinical	Axilla/Groin	Susceptible
SRR7140079	B12320	Colombia	National Center for Emerging and Zoonotic Infectious Diseases- Mycotic Diseases Branch	PRJNA470683	WGS	RANDOM	GENOMIC	PAIRED	ILLUMINA	Illumina HiSeq 2500	environmental	Bed	Susceptible
SRR7140042	B12290	Colombia	National Center for Emerging and Zoonotic Infectious Diseases- Mycotic Diseases Branch	PRJNA470683	WGS	RANDOM	GENOMIC	PAIRED	ILLUMINA	Illumina HiSeq 2500	environmental	Bed rail	Susceptible
SRR7140072	B12322	Colombia	National Center for Emerging and Zoonotic Infectious Diseases- Mycotic Diseases Branch	PRJNA470683	WGS	RANDOM	GENOMIC	PAIRED	ILLUMINA	Illumina HiSeq 2500	environmental	Bed rail	Susceptible
SRR7140046	B12325	Colombia	National Center for Emerging and Zoonotic Infectious Diseases- Mycotic Diseases Branch	PRJNA470683	WGS	RANDOM	GENOMIC	PAIRED	ILLUMINA	Illumina HiSeq 2500	environmental	Bed rails	Susceptible
SRR7140043	B12298	Colombia	National Center for Emerging and Zoonotic Infectious Diseases- Mycotic Diseases Branch	PRJNA470683	WGS	RANDOM	GENOMIC	PAIRED	ILLUMINA	Illumina HiSeq 2500	environmental	Bedpan	Susceptible
SRR7140068	B12312	Colombia	National Center for Emerging and Zoonotic Infectious Diseases- Mycotic Diseases Branch	PRJNA470683	WGS	RANDOM	GENOMIC	PAIRED	ILLUMINA	Illumina HiSeq 2500	environmental	Bedpan	Susceptible
SRR7140008	B11777	Colombia	National Center for Emerging and Zoonotic Infectious Diseases- Mycotic Diseases Branch	PRJNA470683	WGS	RANDOM	GENOMIC	PAIRED	ILLUMINA	Illumina HiSeq 2500	clinical	blood	Susceptible
SRR7140036	B11778	Colombia	National Center for Emerging and Zoonotic Infectious Diseases- Mycotic Diseases Branch	PRJNA470683	WGS	RANDOM	GENOMIC	PAIRED	ILLUMINA	Illumina HiSeq 2500	clinical	blood	Susceptible
SRR7140057	B11779	Colombia	National Center for Emerging and Zoonotic Infectious Diseases- Mycotic Diseases Branch	PRJNA470683	WGS	RANDOM	GENOMIC	PAIRED	ILLUMINA	Illumina HiSeq 2500	clinical	blood	Susceptible
SRR7140031	B11780	Colombia	National Center for Emerging and Zoonotic Infectious Diseases- Mycotic Diseases Branch	PRJNA470683	WGS	RANDOM	GENOMIC	PAIRED	ILLUMINA	Illumina HiSeq 2500	clinical	blood	Susceptible
SRR7140033	B11781	Colombia	National Center for Emerging and Zoonotic Infectious Diseases- Mycotic Diseases Branch	PRJNA470683	WGS	RANDOM	GENOMIC	PAIRED	ILLUMINA	Illumina HiSeq 2500	clinical	blood	Susceptible
SRR7140067	B11782	Colombia	National Center for Emerging and Zoonotic Infectious Diseases- Mycotic Diseases Branch	PRJNA470683	WGS	RANDOM	GENOMIC	PAIRED	ILLUMINA	Illumina HiSeq 2500	clinical	blood	Susceptible
SRR7140056	B11783	Colombia	National Center for Emerging and Zoonotic Infectious Diseases- Mycotic Diseases Branch	PRJNA470683	WGS	RANDOM	GENOMIC	PAIRED	ILLUMINA	Illumina HiSeq 2500	clinical	blood	Susceptible
SRR7140021	B11785	Colombia	National Center for Emerging and Zoonotic Infectious Diseases- Mycotic Diseases Branch	PRJNA470683	WGS	RANDOM	GENOMIC	PAIRED	ILLUMINA	Illumina HiSeq 2500	clinical	blood	Susceptible
SRR7140012	B11787	Colombia	National Center for Emerging and Zoonotic Infectious Diseases- Mycotic Diseases Branch	PRJNA470683	WGS	RANDOM	GENOMIC	PAIRED	ILLUMINA	Illumina HiSeq 2500	clinical	blood	Susceptible
SRR7140082	B11789	Colombia	National Center for Emerging and Zoonotic Infectious Diseases- Mycotic Diseases Branch	PRJNA470683	WGS	RANDOM	GENOMIC	PAIRED	ILLUMINA	Illumina HiSeq 2500	clinical	blood	Susceptible
SRR7140070	B11791	Colombia	National Center for Emerging and Zoonotic Infectious Diseases- Mycotic Diseases Branch	PRJNA470683	WGS	RANDOM	GENOMIC	PAIRED	ILLUMINA	Illumina HiSeq 2500	clinical	blood	Susceptible
SRR7140071	B11793	Colombia	National Center for Emerging and Zoonotic Infectious Diseases- Mycotic Diseases Branch	PRJNA470683	WGS	RANDOM	GENOMIC	PAIRED	ILLUMINA	Illumina HiSeq 2500	clinical	blood	Susceptible
SRR7140055	B11794	Colombia	National Center for Emerging and Zoonotic Infectious Diseases- Mycotic Diseases Branch	PRJNA470683	WGS	RANDOM	GENOMIC	PAIRED	ILLUMINA	Illumina HiSeq 2500	clinical	blood	Susceptible
SRR7140062	B11795	Colombia	National Center for Emerging and Zoonotic Infectious Diseases- Mycotic Diseases Branch	PRJNA470683	WGS	RANDOM	GENOMIC	PAIRED	ILLUMINA	Illumina HiSeq 2500	clinical	blood	Susceptible
SRR7140015	B11797	Colombia	National Center for Emerging and Zoonotic Infectious Diseases- Mycotic Diseases Branch	PRJNA470683	WGS	RANDOM	GENOMIC	PAIRED	ILLUMINA	Illumina HiSeq 2500	clinical	blood	Susceptible
SRR7140004	B11799	Colombia	National Center for Emerging and Zoonotic Infectious Diseases- Mycotic Diseases Branch	PRJNA470683	WGS	RANDOM	GENOMIC	PAIRED	ILLUMINA	Illumina HiSeq 2500	clinical	blood	Susceptible
SRR7140002	B11800	Colombia	National Center for Emerging and Zoonotic Infectious Diseases- Mycotic Diseases Branch	PRJNA470683	WGS	RANDOM	GENOMIC	PAIRED	ILLUMINA	Illumina HiSeq 2500	clinical	blood	Susceptible
SRR7140077	B11802	Colombia	National Center for Emerging and Zoonotic Infectious Diseases- Mycotic Diseases Branch	PRJNA470683	WGS	RANDOM	GENOMIC	PAIRED	ILLUMINA	Illumina HiSeq 2500	clinical	blood	Susceptible
SRR7140075	B11805	Colombia	National Center for Emerging and Zoonotic Infectious Diseases- Mycotic Diseases Branch	PRJNA470683	WGS	RANDOM	GENOMIC	PAIRED	ILLUMINA	Illumina HiSeq 2500	clinical	blood	Susceptible
SRR7140016	B11806	Colombia	National Center for Emerging and Zoonotic Infectious Diseases- Mycotic Diseases Branch	PRJNA470683	WGS	RANDOM	GENOMIC	PAIRED	ILLUMINA	Illumina HiSeq 2500	clinical	blood	Susceptible
SRR7909220	B11843	USA	National Center for Emerging and Zoonotic Infectious Diseases- Mycotic Diseases Branch	PRJNA493622	WGS	RANDOM	GENOMIC	PAIRED	ILLUMINA	Illumina MiSeq	clinical	blood	Susceptible
SRR7140078	B11844	Colombia	National Center for Emerging and Zoonotic Infectious Diseases- Mycotic Diseases Branch	PRJNA470683	WGS	RANDOM	GENOMIC	PAIRED	ILLUMINA	Illumina HiSeq 2500	clinical	blood	Susceptible
SRR7140066	B11847	Colombia	National Center for Emerging and Zoonotic Infectious Diseases- Mycotic Diseases Branch	PRJNA470683	WGS	RANDOM	GENOMIC	PAIRED	ILLUMINA	Illumina HiSeq 2500	clinical	blood	Susceptible
SRR7140065	B11848	Colombia	National Center for Emerging and Zoonotic Infectious Diseases- Mycotic Diseases Branch	PRJNA470683	WGS	RANDOM	GENOMIC	PAIRED	ILLUMINA	Illumina HiSeq 2500	clinical	blood	Susceptible
SRR7140045	B11849	Colombia	National Center for Emerging and Zoonotic Infectious Diseases- Mycotic Diseases Branch	PRJNA470683	WGS	RANDOM	GENOMIC	PAIRED	ILLUMINA	Illumina HiSeq 2500	clinical	blood	Susceptible
SRR7140039	B11850	Colombia	National Center for Emerging and Zoonotic Infectious Diseases- Mycotic Diseases Branch	PRJNA470683	WGS	RANDOM	GENOMIC	PAIRED	ILLUMINA	Illumina HiSeq 2500	clinical	blood	Susceptible
SRR7140054	B11856	Colombia	National Center for Emerging and Zoonotic Infectious Diseases- Mycotic Diseases Branch	PRJNA470683	WGS	RANDOM	GENOMIC	PAIRED	ILLUMINA	Illumina HiSeq 2500	clinical	blood	Susceptible
SRR10461257	B11894	Israel	National Center for Emerging and Zoonotic Infectious Diseases- Mycotic Diseases Branch	PRJNA595978	WGS	RANDOM	GENOMIC	PAIRED	ILLUMINA	Illumina MiSeq	clinical	blood	Susceptible
SRR10461124	B12161	Venezuela	National Center for Emerging and Zoonotic Infectious Diseases- Mycotic Diseases Branch	PRJNA595978	WGS	RANDOM	GENOMIC	PAIRED	ILLUMINA	Illumina HiSeq 2500	clinical	blood	Susceptible
SRR12363129	CA02	USA	Northwestern University Feinberg School of Medicine	PRJNA649943	WGA	RANDOM	GENOMIC	PAIRED	ILLUMINA	Illumina MiSeq	clinical	blood	Susceptible
SRR12363161	CA05	USA	Northwestern University Feinberg School of Medicine	PRJNA649943	WGA	RANDOM	GENOMIC	PAIRED	ILLUMINA	Illumina MiSeq	clinical	blood	Susceptible
SRR12363160	CA06	USA	Northwestern University Feinberg School of Medicine	PRJNA649943	WGA	RANDOM	GENOMIC	PAIRED	ILLUMINA	Illumina MiSeq	clinical	blood	Susceptible
SRR12363143	CA22	USA	Northwestern University Feinberg School of Medicine	PRJNA649943	WGA	RANDOM	GENOMIC	PAIRED	ILLUMINA	Illumina MiSeq	clinical	blood	Susceptible
ERR2299876	16B15a	NA	EBI	PRJEB20230	WGS	PCR	GENOMIC	PAIRED	ILLUMINA	Illumina HiSeq 2500	clinical	Blood culture	Susceptible
SRR7140081	B12319	Colombia	National Center for Emerging and Zoonotic Infectious Diseases- Mycotic Diseases Branch	PRJNA470683	WGS	RANDOM	GENOMIC	PAIRED	ILLUMINA	Illumina HiSeq 2500	environmental	Body cables	Susceptible
SRR7140049	B12324	Colombia	National Center for Emerging and Zoonotic Infectious Diseases- Mycotic Diseases Branch	PRJNA470683	WGS	RANDOM	GENOMIC	PAIRED	ILLUMINA	Illumina HiSeq 2500	environmental	Body cables	Susceptible
SRR9316737	BJCA001	China: Beijing	Institute of Microbiology Chinese Academy of Sciences	PRJNA549344	WGS	PCR	GENOMIC	PAIRED	ILLUMINA	Illumina NovaSeq 6000	clinical	Bronchoalveolar lavage fluid	Susceptible
SRR14252435	B11109	Pakistan	National Center for Emerging and Zoonotic Infectious Diseases- Mycotic Diseases Branch	PRJNA722434	WGS	RANDOM	GENOMIC	PAIRED	ILLUMINA	Illumina HiSeq 2500	clinical	Burn Wound	Susceptible
SRR10851769	B8441	Pakistan	National Center for Emerging and Zoonotic Infectious Diseases- Mycotic Diseases Branch	PRJNA595978	WGS	RANDOM	GENOMIC	PAIRED	ILLUMINA	Illumina HiSeq 2500	clinical	Burn wound	Susceptible
ERR2299890	16B15b	NA	EBI	PRJEB20230	WGS	PCR	GENOMIC	PAIRED	ILLUMINA	Illumina HiSeq 2500	clinical	Central venous pressure tip	Susceptible
SRR7140074	B12297	Colombia	National Center for Emerging and Zoonotic Infectious Diseases- Mycotic Diseases Branch	PRJNA470683	WGS	RANDOM	GENOMIC	PAIRED	ILLUMINA	Illumina HiSeq 2500	environmental	Chair. towel	Susceptible
SRR7140013	B12306	Colombia	National Center for Emerging and Zoonotic Infectious Diseases- Mycotic Diseases Branch	PRJNA470683	WGS	RANDOM	GENOMIC	PAIRED	ILLUMINA	Illumina HiSeq 2500	environmental	Closet	Susceptible
SRR7140020	B12311	Colombia	National Center for Emerging and Zoonotic Infectious Diseases- Mycotic Diseases Branch	PRJNA470683	WGS	RANDOM	GENOMIC	PAIRED	ILLUMINA	Illumina HiSeq 2500	environmental	Door	Susceptible
SRR7909185	B12043	USA	National Center for Emerging and Zoonotic Infectious Diseases- Mycotic Diseases Branch	PRJNA493622	WGS	RANDOM	GENOMIC	PAIRED	ILLUMINA	Illumina MiSeq	clinical	ear	Susceptible
SRR7909356	B12081	USA	National Center for Emerging and Zoonotic Infectious Diseases- Mycotic Diseases Branch	PRJNA493622	WGS	RANDOM	GENOMIC	PAIRED	ILLUMINA	Illumina MiSeq	clinical	ear	Susceptible
SRR10102334	ca07	Singapore	Singapore General Hospital	PRJNA540907	WGS	RANDOM	GENOMIC	PAIRED	ILLUMINA	Illumina MiSeq	clinical	ear	Susceptible
SRR10461253	B12037	Canada	National Center for Emerging and Zoonotic Infectious Diseases- Mycotic Diseases Branch	PRJNA595978	WGS	RANDOM	GENOMIC	PAIRED	ILLUMINA	Illumina MiSeq	clinical	ear fluid	Susceptible
SRR10461159	B13463	Canada	National Center for Emerging and Zoonotic Infectious Diseases- Mycotic Diseases Branch	PRJNA595978	WGS	RANDOM	GENOMIC	PAIRED	ILLUMINA	Illumina MiSeq	clinical	ear fluid	Susceptible
SRR10461192	B12244	Colombia	National Center for Emerging and Zoonotic Infectious Diseases- Mycotic Diseases Branch	PRJNA595978	WGS	RANDOM	GENOMIC	PAIRED	ILLUMINA	Illumina HiSeq 2500	environmental	environmental	Susceptible
SRR7140053	B12318	Colombia	National Center for Emerging and Zoonotic Infectious Diseases- Mycotic Diseases Branch	PRJNA470683	WGS	RANDOM	GENOMIC	PAIRED	ILLUMINA	Illumina HiSeq 2500	environmental	Equipment	Susceptible
SRR7140060	B12321	Colombia	National Center for Emerging and Zoonotic Infectious Diseases- Mycotic Diseases Branch	PRJNA470683	WGS	RANDOM	GENOMIC	PAIRED	ILLUMINA	Illumina HiSeq 2500	environmental	Equipment	Susceptible
ERR2842675	CBS10913T	NA	EBI	PRJEB29190	WGS	RANDOM	GENOMIC	PAIRED	ILLUMINA	Illumina MiSeq	clinical	External ear canal	Susceptible
SRR7140047	B12287	Colombia	National Center for Emerging and Zoonotic Infectious Diseases- Mycotic Diseases Branch	PRJNA470683	WGS	RANDOM	GENOMIC	PAIRED	ILLUMINA	Illumina HiSeq 2500	environmental	Floor	Susceptible
SRR7140059	B12289	Colombia	National Center for Emerging and Zoonotic Infectious Diseases- Mycotic Diseases Branch	PRJNA470683	WGS	RANDOM	GENOMIC	PAIRED	ILLUMINA	Illumina HiSeq 2500	environmental	Floor	Susceptible
SRR7140061	B12308	Colombia	National Center for Emerging and Zoonotic Infectious Diseases- Mycotic Diseases Branch	PRJNA470683	WGS	RANDOM	GENOMIC	PAIRED	ILLUMINA	Illumina HiSeq 2500	environmental	Floor	Susceptible
SRR7140005	B12317	Colombia	National Center for Emerging and Zoonotic Infectious Diseases- Mycotic Diseases Branch	PRJNA470683	WGS	RANDOM	GENOMIC	PAIRED	ILLUMINA	Illumina HiSeq 2500	environmental	Floor	Susceptible
SRR7140037	B12329	Colombia	National Center for Emerging and Zoonotic Infectious Diseases- Mycotic Diseases Branch	PRJNA470683	WGS	RANDOM	GENOMIC	PAIRED	ILLUMINA	Illumina HiSeq 2500	clinical	Groin composite	Susceptible
SRR7140073	B12330	Colombia	National Center for Emerging and Zoonotic Infectious Diseases- Mycotic Diseases Branch	PRJNA470683	WGS	RANDOM	GENOMIC	PAIRED	ILLUMINA	Illumina HiSeq 2500	clinical	Hands	Susceptible
SRR7140026	B12331	Colombia	National Center for Emerging and Zoonotic Infectious Diseases- Mycotic Diseases Branch	PRJNA470683	WGS	RANDOM	GENOMIC	PAIRED	ILLUMINA	Illumina HiSeq 2500	clinical	Hands	Susceptible
SRR12659405	B11220	Japan	KU Leuven	PRJNA664007	WGS	unspecified	GENOMIC	PAIRED	ILLUMINA	Illumina MiSeq	clinical	Homo Sapiens	Susceptible
SRR12659400	B11220	Belgium	KU Leuven	PRJNA664007	WGS	unspecified	GENOMIC	PAIRED	ILLUMINA	Illumina MiSeq	environmental	laboratory	Susceptible
SRR12659403	B11220	Belgium	KU Leuven	PRJNA664007	WGS	unspecified	GENOMIC	PAIRED	ILLUMINA	Illumina MiSeq	environmental	laboratory	Susceptible
SRR7140023	B12327	Colombia	National Center for Emerging and Zoonotic Infectious Diseases- Mycotic Diseases Branch	PRJNA470683	WGS	RANDOM	GENOMIC	PAIRED	ILLUMINA	Illumina HiSeq 2500	clinical	Left armpit	Susceptible
SRR7140051	B12337	Colombia	National Center for Emerging and Zoonotic Infectious Diseases- Mycotic Diseases Branch	PRJNA470683	WGS	RANDOM	GENOMIC	PAIRED	ILLUMINA	Illumina HiSeq 2500	clinical	Left armpit	Susceptible
SRR7140048	B12335	Colombia	National Center for Emerging and Zoonotic Infectious Diseases- Mycotic Diseases Branch	PRJNA470683	WGS	RANDOM	GENOMIC	PAIRED	ILLUMINA	Illumina HiSeq 2500	clinical	Left ear	Susceptible
SRR7140063	B12314	Colombia	National Center for Emerging and Zoonotic Infectious Diseases- Mycotic Diseases Branch	PRJNA470683	WGS	RANDOM	GENOMIC	PAIRED	ILLUMINA	Illumina HiSeq 2500	clinical	Left groin	Susceptible
SRR7140028	B12336	Colombia	National Center for Emerging and Zoonotic Infectious Diseases- Mycotic Diseases Branch	PRJNA470683	WGS	RANDOM	GENOMIC	PAIRED	ILLUMINA	Illumina HiSeq 2500	clinical	Left nostril	Susceptible
SRR7140038	B12296	Colombia	National Center for Emerging and Zoonotic Infectious Diseases- Mycotic Diseases Branch	PRJNA470683	WGS	RANDOM	GENOMIC	PAIRED	ILLUMINA	Illumina HiSeq 2500	environmental	Mattress	Susceptible
SRR7140014	B12323	Colombia	National Center for Emerging and Zoonotic Infectious Diseases- Mycotic Diseases Branch	PRJNA470683	WGS	RANDOM	GENOMIC	PAIRED	ILLUMINA	Illumina HiSeq 2500	environmental	Mattress	Susceptible
SRR7140001	B12301	Colombia	National Center for Emerging and Zoonotic Infectious Diseases- Mycotic Diseases Branch	PRJNA470683	WGS	RANDOM	GENOMIC	PAIRED	ILLUMINA	Illumina HiSeq 2500	environmental	Meal table	Susceptible
SRR7140010	B12299	Colombia	National Center for Emerging and Zoonotic Infectious Diseases- Mycotic Diseases Branch	PRJNA470683	WGS	RANDOM	GENOMIC	PAIRED	ILLUMINA	Illumina HiSeq 2500	environmental	Mop	Susceptible
SRR7140052	B12307	Colombia	National Center for Emerging and Zoonotic Infectious Diseases- Mycotic Diseases Branch	PRJNA470683	WGS	RANDOM	GENOMIC	PAIRED	ILLUMINA	Illumina HiSeq 2500	environmental	Mop bucket	Susceptible
SRR7140017	B12291	Colombia	National Center for Emerging and Zoonotic Infectious Diseases- Mycotic Diseases Branch	PRJNA470683	WGS	RANDOM	GENOMIC	PAIRED	ILLUMINA	Illumina HiSeq 2500	environmental	Night table	Susceptible
SRR7140024	B12309	Colombia	National Center for Emerging and Zoonotic Infectious Diseases- Mycotic Diseases Branch	PRJNA470683	WGS	RANDOM	GENOMIC	PAIRED	ILLUMINA	Illumina HiSeq 2500	environmental	Nurse shoes	Susceptible
DRR129820	TWCC_13846	Japan	NA	PRJDB6988	WGS	RANDOM	GENOMIC	PAIRED	ILLUMINA	Illumina MiSeq	clinical	Otorrhea	Susceptible
DRR129821	TWCC_13847	Japan	NA	PRJDB6988	WGS	RANDOM	GENOMIC	PAIRED	ILLUMINA	Illumina MiSeq	clinical	Otorrhea	Susceptible
DRR129822	TWCC_13878	Japan	NA	PRJDB6988	WGS	RANDOM	GENOMIC	PAIRED	ILLUMINA	Illumina MiSeq	clinical	Otorrhea	Susceptible
DRR129823	TWCC_50952	Japan	NA	PRJDB6988	WGS	RANDOM	GENOMIC	PAIRED	ILLUMINA	Illumina MiSeq	clinical	Otorrhea	Susceptible
DRR129824	TWCC_58191	Japan	NA	PRJDB6988	WGS	RANDOM	GENOMIC	PAIRED	ILLUMINA	Illumina MiSeq	clinical	Otorrhea	Susceptible
SRR12363130	CA01	USA	Northwestern University Feinberg School of Medicine	PRJNA649943	WGA	RANDOM	GENOMIC	PAIRED	ILLUMINA	Illumina MiSeq	clinical	Pleural fluid	Susceptible
SRR7140076	B12315	Colombia	National Center for Emerging and Zoonotic Infectious Diseases- Mycotic Diseases Branch	PRJNA470683	WGS	RANDOM	GENOMIC	PAIRED	ILLUMINA	Illumina HiSeq 2500	clinical	Rectum	Susceptible
SRR7140011	B12338	Colombia	National Center for Emerging and Zoonotic Infectious Diseases- Mycotic Diseases Branch	PRJNA470683	WGS	RANDOM	GENOMIC	PAIRED	ILLUMINA	Illumina HiSeq 2500	clinical	Rectum	Susceptible
SRR10461189	B12279	Colombia	National Center for Emerging and Zoonotic Infectious Diseases- Mycotic Diseases Branch	PRJNA595978	WGS	RANDOM	GENOMIC	PAIRED	ILLUMINA	Illumina HiSeq 2500	clinical	rectum swab	Susceptible
SRR12363162	CA04	USA	Northwestern University Feinberg School of Medicine	PRJNA649943	WGA	RANDOM	GENOMIC	PAIRED	ILLUMINA	Illumina MiSeq	clinical	respiratory	Susceptible
SRR12363154	CA12	USA	Northwestern University Feinberg School of Medicine	PRJNA649943	WGA	RANDOM	GENOMIC	PAIRED	ILLUMINA	Illumina MiSeq	clinical	respiratory	Susceptible
SRR12363144	CA21	USA	Northwestern University Feinberg School of Medicine	PRJNA649943	WGA	RANDOM	GENOMIC	PAIRED	ILLUMINA	Illumina MiSeq	clinical	respiratory	Susceptible
SRR7140027	B12328	Colombia	National Center for Emerging and Zoonotic Infectious Diseases- Mycotic Diseases Branch	PRJNA470683	WGS	RANDOM	GENOMIC	PAIRED	ILLUMINA	Illumina HiSeq 2500	clinical	Right armpit	Susceptible
SRR7140034	B12333	Colombia	National Center for Emerging and Zoonotic Infectious Diseases- Mycotic Diseases Branch	PRJNA470683	WGS	RANDOM	GENOMIC	PAIRED	ILLUMINA	Illumina HiSeq 2500	clinical	Right armpit	Susceptible
SRR7140019	B12332	Colombia	National Center for Emerging and Zoonotic Infectious Diseases- Mycotic Diseases Branch	PRJNA470683	WGS	RANDOM	GENOMIC	PAIRED	ILLUMINA	Illumina HiSeq 2500	clinical	Right ear	Susceptible
SRR7140035	B12316	Colombia	National Center for Emerging and Zoonotic Infectious Diseases- Mycotic Diseases Branch	PRJNA470683	WGS	RANDOM	GENOMIC	PAIRED	ILLUMINA	Illumina HiSeq 2500	clinical	Right groin	Susceptible
SRR10461260	B11855	Colombia	National Center for Emerging and Zoonotic Infectious Diseases- Mycotic Diseases Branch	PRJNA595978	WGS	RANDOM	GENOMIC	PAIRED	ILLUMINA	Illumina MiSeq	clinical	secretion	Susceptible
SRR7140030	B12303	Colombia	National Center for Emerging and Zoonotic Infectious Diseases- Mycotic Diseases Branch	PRJNA470683	WGS	RANDOM	GENOMIC	PAIRED	ILLUMINA	Illumina HiSeq 2500	environmental	Sink	Susceptible
SRR7140007	B12310	Colombia	National Center for Emerging and Zoonotic Infectious Diseases- Mycotic Diseases Branch	PRJNA470683	WGS	RANDOM	GENOMIC	PAIRED	ILLUMINA	Illumina HiSeq 2500	environmental	Sink	Susceptible
SRR12363150	CA15	USA	Northwestern University Feinberg School of Medicine	PRJNA649943	WGA	RANDOM	GENOMIC	PAIRED	ILLUMINA	Illumina MiSeq	clinical	skin	Susceptible
SRR12363146	CA19	USA	Northwestern University Feinberg School of Medicine	PRJNA649943	WGA	RANDOM	GENOMIC	PAIRED	ILLUMINA	Illumina MiSeq	clinical	skin	Susceptible
SRR14252433	B18578	NA	National Center for Emerging and Zoonotic Infectious Diseases- Mycotic Diseases Branch	PRJNA722434	WGS	RANDOM	GENOMIC	PAIRED	ILLUMINA	Illumina MiSeq	clinical	skin swab	Susceptible
SRR14252431	B18683	Kenya	National Center for Emerging and Zoonotic Infectious Diseases- Mycotic Diseases Branch	PRJNA722434	WGS	RANDOM	GENOMIC	PAIRED	ILLUMINA	Illumina HiSeq 2500	clinical	skin swab	Susceptible
SRR7140018	B12342	Colombia	National Center for Emerging and Zoonotic Infectious Diseases- Mycotic Diseases Branch	PRJNA470683	WGS	RANDOM	GENOMIC	PAIRED	ILLUMINA	Illumina HiSeq 2500	environmental	Stethoscope	Susceptible
SRR7140050	B12326	Colombia	National Center for Emerging and Zoonotic Infectious Diseases- Mycotic Diseases Branch	PRJNA470683	WGS	RANDOM	GENOMIC	PAIRED	ILLUMINA	Illumina HiSeq 2500	environmental	Stretcher	Susceptible
SRR13296421	VPCI_E_7LP_20	India	McMaster University	PRJNA687539	WGS	RANDOM	GENOMIC	PAIRED	ILLUMINA	Illumina HiSeq 4000	environmental	the floor; Patient D	Susceptible
SRR7140044	B12304	Colombia	National Center for Emerging and Zoonotic Infectious Diseases- Mycotic Diseases Branch	PRJNA470683	WGS	RANDOM	GENOMIC	PAIRED	ILLUMINA	Illumina HiSeq 2500	environmental	Toilet	Susceptible
SRR7140069	B12300	Colombia	National Center for Emerging and Zoonotic Infectious Diseases- Mycotic Diseases Branch	PRJNA470683	WGS	RANDOM	GENOMIC	PAIRED	ILLUMINA	Illumina HiSeq 2500	environmental	TV control	Susceptible
SRR7909141	B11842	USA	National Center for Emerging and Zoonotic Infectious Diseases- Mycotic Diseases Branch	PRJNA493622	WGS	RANDOM	GENOMIC	PAIRED	ILLUMINA	Illumina MiSeq	clinical	urine	Susceptible
SRR10461255	B11896	Israel	National Center for Emerging and Zoonotic Infectious Diseases- Mycotic Diseases Branch	PRJNA595978	WGS	RANDOM	GENOMIC	PAIRED	ILLUMINA	Illumina MiSeq	clinical	urine	Susceptible
SRR10461183	B12101	Panama	National Center for Emerging and Zoonotic Infectious Diseases- Mycotic Diseases Branch	PRJNA595978	WGS	RANDOM	GENOMIC	PAIRED	ILLUMINA	Illumina HiSeq 2500	clinical	urine	Susceptible
SRR10461181	B12103	Panama	National Center for Emerging and Zoonotic Infectious Diseases- Mycotic Diseases Branch	PRJNA595978	WGS	RANDOM	GENOMIC	PAIRED	ILLUMINA	Illumina HiSeq 2500	clinical	urine	Susceptible
SRR10461179	B12106	Panama	National Center for Emerging and Zoonotic Infectious Diseases- Mycotic Diseases Branch	PRJNA595978	WGS	RANDOM	GENOMIC	PAIRED	ILLUMINA	Illumina HiSeq 2500	clinical	urine	Susceptible
SRR7909405	B12406	USA	National Center for Emerging and Zoonotic Infectious Diseases- Mycotic Diseases Branch	PRJNA493622	WGS	RANDOM	GENOMIC	PAIRED	ILLUMINA	Illumina MiSeq	clinical	urine	Susceptible
SRR12363163	CA03	USA	Northwestern University Feinberg School of Medicine	PRJNA649943	WGA	RANDOM	GENOMIC	PAIRED	ILLUMINA	Illumina MiSeq	clinical	urine	Susceptible
SRR12363155	CA11	USA	Northwestern University Feinberg School of Medicine	PRJNA649943	WGA	RANDOM	GENOMIC	PAIRED	ILLUMINA	Illumina MiSeq	clinical	urine	Susceptible
SRR12363151	CA14	USA	Northwestern University Feinberg School of Medicine	PRJNA649943	WGA	RANDOM	GENOMIC	PAIRED	ILLUMINA	Illumina MiSeq	clinical	urine	Susceptible
SRR12363141	CA23	USA	Northwestern University Feinberg School of Medicine	PRJNA649943	WGA	RANDOM	GENOMIC	PAIRED	ILLUMINA	Illumina MiSeq	clinical	urine	Susceptible
SRR7140022	B12305	Colombia	National Center for Emerging and Zoonotic Infectious Diseases- Mycotic Diseases Branch	PRJNA470683	WGS	RANDOM	GENOMIC	PAIRED	ILLUMINA	Illumina HiSeq 2500	environmental	Wheelchair	Susceptible
SRR10461147	B14308	USA	National Center for Emerging and Zoonotic Infectious Diseases- Mycotic Diseases Branch	PRJNA595978	WGS	RANDOM	GENOMIC	PAIRED	ILLUMINA	Illumina MiSeq	clinical	wound	Susceptible
SRR12363159	CA07	USA	Northwestern University Feinberg School of Medicine	PRJNA649943	WGA	RANDOM	GENOMIC	PAIRED	ILLUMINA	Illumina MiSeq	clinical	wound	Susceptible
SRR12363152	CA13	USA	Northwestern University Feinberg School of Medicine	PRJNA649943	WGA	RANDOM	GENOMIC	PAIRED	ILLUMINA	Illumina MiSeq	clinical	wound	Susceptible
SRR24877249	C13	Bangladesh	International Centre for Diarrhoeal Disease Research, Bangladesh	PRJNA981511	WGS	PCR	GENOMIC	PAIRED	ILLUMINA	NextSeq 550	clinical	Skin swab	Susceptible
SRR25736648	C20	Bangladesh	International Centre for Diarrhoeal Disease Research, Bangladesh	PRJNA981511	WGS	RANDOM	GENOMIC	PAIRED	ILLUMINA	NextSeq 550	clinical	Skin swab	Susceptible
SRR25455197	MDB1218	Singapore	Genome Institute of Singapore	PRJNA1000034	WGS	unspecified	GENOMIC	PAIRED	ILLUMINA	HiSeq X Five	clinical	Blood culture	Susceptible
SRR25455198	WMB1910	Singapore	Genome Institute of Singapore	PRJNA1000034	WGS	unspecified	GENOMIC	PAIRED	ILLUMINA	HiSeq X Five	clinical	Culture from tissue	Susceptible
SRR25455199	MDB1217	Singapore	Genome Institute of Singapore	PRJNA1000034	WGS	unspecified	GENOMIC	PAIRED	ILLUMINA	HiSeq X Five	clinical	Nasal, axillae and groin swab	Susceptible
Peking1	BJCA001	China: Beijing	Peking University People’s Hospital	PRJNA1067209 (this study)	WGS	other	GENOMIC	PAIRED	ILLUMINA	Illumina NovaSeq 6000	clinical	bronchoalveolar lavage fluid (BALF)	Susceptible

## Sheet: Table S2
Table S2. Summary of the genome assembly of the 1,306 C. auris strains.
Genome statisitc	Mean ± SD (Range)
Genome size (Mb)	12.05 ± 1.30（10.67~27.88）
Contigs	526 ± 1252（56~27723）
N50 (bp)	152160 ± 93853（2159~491525）
GC content(%)	45.08 ± 0.65（41.8~52.31）
BUSCO completeness (%)	98.55 ± 1.86（63.2% ~ 100%）

## Sheet: Table S3
Table S3. Details of the genome assembly of the 1,306 C. auris strains.
ID	Total length	Number of contigs	N50	L50	GC(%)	BUSCO completeness (%)
BJCA001	12301654	97	240058	19	45.14	98.8
DRR129819	12141908	919	21995	173	44.87	98.7
DRR129820	12151336	381	56157	69	45.02	98.7
DRR129821	12153961	410	51841	78	45.02	98.3
DRR129822	12154440	397	52181	70	45.03	98.6
DRR129823	12160985	366	58084	67	45.02	98.6
DRR129824	12151790	388	53491	77	45.01	98.8
DRR129825	12128001	371	57454	67	45.05	98.6
ERR1519357	21446204	9094	35787	120	44.83	99.4
ERR1519358	12450757	244	113543	38	45.01	98.8
ERR1519359	12449394	223	136845	28	45.02	98.8
ERR2299868	12454897	183	155983	28	44.96	98.9
ERR2299869	12455806	181	164756	24	44.97	98.8
ERR2299870	12452670	190	159941	23	44.98	98.8
ERR2299871	12472218	205	154090	26	44.98	98.8
ERR2299872	12475514	213	182552	23	44.98	98.8
ERR2299873	12526953	300	167869	22	44.98	98.8
ERR2299874	12470081	193	145221	27	44.97	98.9
ERR2299875	12489250	231	145925	26	45.05	98.9
ERR2299876	12443835	161	172746	23	44.98	98.9
ERR2299877	12459776	199	150306	26	44.98	98.9
ERR2299878	12445997	186	160285	28	44.97	98.8
ERR2299879	12514530	346	137560	30	44.92	98.9
ERR2299880	12466130	188	162163	22	44.98	98.9
ERR2299881	12491178	223	179468	25	45	98.7
ERR2299882	12456484	178	190054	21	44.98	98.8
ERR2299883	12521922	545	48224	83	44.98	98.8
ERR2299884	12508262	240	148904	24	44.93	98.8
ERR2299885	12464927	193	155852	24	44.97	98.9
ERR2299886	18238933	274	174857	27	42.63	98.8
ERR2299887	12451266	175	187209	23	44.98	98.8
ERR2299888	12471180	205	176049	24	44.98	98.8
ERR2299889	12446700	165	156504	25	44.97	98.9
ERR2299890	12396356	156	162399	25	44.97	98.9
ERR2299891	12363805	511	43349	89	45	98.8
ERR2299892	12365467	534	39295	98	45	98.8
ERR2299893	12364858	529	41342	95	45	98.8
ERR2299894	12362657	527	38848	95	45	98.8
ERR2300769	12383378	547	38587	101	44.99	98.8
ERR2300770	12380392	557	40683	95	44.99	98.9
ERR2300771	12384413	562	37658	101	44.99	98.8
ERR2300772	12383670	569	39378	99	44.99	98.8
ERR2300773	12365802	530	40140	91	45	98.8
ERR2300774	12074241	574	35189	107	44.99	98.8
ERR2300775	12366212	526	39965	97	45	98.8
ERR2300776	12365381	522	41529	90	45	98.8
ERR2300777	12370056	555	39653	101	44.99	98.8
ERR2300778	12368837	523	43176	95	45	98.8
ERR2300779	12326460	534	41203	90	45	98.8
ERR2300780	12385242	520	42320	93	45	98.8
ERR2300781	12365336	534	39319	96	44.99	98.8
ERR2300782	12316436	540	41264	95	45	98.8
ERR2300783	12368146	546	40122	97	44.99	98.8
ERR2300784	12347863	525	41511	93	45.01	98.8
ERR2300785	12364872	531	40957	94	45	98.8
ERR2300786	12366608	540	39560	101	45	98.8
ERR2300787	12366964	544	40763	93	45	98.8
ERR2300788	12367233	511	41757	94	45	98.9
ERR2300789	12355429	545	40276	98	44.99	98.8
ERR2300790	12353761	537	40923	99	45	98.8
ERR2300791	12355951	521	40296	93	45	98.8
ERR2300792	12358521	536	40295	93	44.99	98.8
ERR2300793	12355607	524	40655	96	45	98.8
ERR2300794	12355469	532	40435	96	45	98.8
ERR2300795	12316301	531	39746	95	45	98.7
ERR2300796	12382633	568	38873	104	44.99	98.8
ERR2300797	12444864	550	40291	91	44.99	98.9
ERR2300798	12373201	542	41403	93	44.99	98.8
ERR2300799	12353943	534	40880	92	45	98.8
ERR2300800	12361002	524	40197	97	45.01	98.8
ERR2300801	12362998	532	43055	96	45.01	98.9
ERR2300802	12364448	541	40584	96	45	98.8
ERR2300803	12355010	540	40753	95	45	98.8
ERR2300804	12387787	576	37491	106	44.98	98.9
ERR2300805	12351205	517	42272	94	45	98.8
ERR2300806	12353972	512	40434	93	45	98.8
ERR2300807	12366352	531	42058	91	45	98.8
ERR2300808	12367560	524	39284	92	45	98.9
ERR2300809	12368650	544	39339	95	44.99	98.8
ERR2300810	12372790	563	36547	98	44.99	98.8
ERR2300811	12363805	511	43349	89	45	98.8
ERR2300812	12365467	534	39295	98	45	98.8
ERR2300813	12364858	529	41342	95	45	98.8
ERR2300814	12362657	527	38848	95	45	98.8
ERR2842675	12211359	327	70404	55	44.95	98.6
ERR3503255	12254430	1463	14408	260	45	93.2
ERR3503256	12265541	1627	12721	299	44.99	92.1
ERR3503257	12456641	449	57951	68	45.04	98.6
ERR3503258	12366858	1021	20502	178	44.96	95.1
ERR3503259	12320334	1095	19870	177	44.98	94.5
ERR3503260	12455771	946	27671	135	44.97	95.8
ERR3503261	12424975	403	64434	63	45.04	98.7
ERR3503262	12144811	2283	8668	428	45	89.5
ERR3503263	12207282	2233	9385	415	44.96	89.2
ERR3503264	12336754	1634	13076	287	44.94	92
ERR3503265	12223166	2274	8825	428	44.91	88.7
ERR3503266	12693070	635	41715	92	45.08	97.3
ERR3503267	12603614	575	44254	84	45.05	98.2
ERR3503268	12543432	582	45122	81	45.08	97.7
ERR3503269	12672380	564	51064	73	45.06	98.1
ERR3503270	12590562	789	35120	108	45.1	97.3
ERR3503271	12735626	861	31735	128	45.13	95.8
ERR3503272	12583502	518	46238	81	45.07	98.2
ERR3503273	12430955	324	73006	55	45	98.7
ERR899743	12435962	217	130621	30	45.05	98.8
JXCA001	12423530	610	186042	23	45.12	98.9
SRR10102334	20007484	4897	42054	139	52.06	98.7
SRR10102335	19038552	4062	31445	159	52.31	98.9
SRR10102337	18699951	4945	27452	161	51.81	98.9
SRR10102338	18573026	3703	30647	163	52.17	98.9
SRR10102339	17181691	3996	31476	139	51.71	98.9
SRR10102340	17455289	3986	30951	146	51.79	98.9
SRR10277313	12423291	436	60605	68	45.03	98.9
SRR10290272	12425086	448	53344	75	44.96	98.8
SRR10290621	12443251	454	58880	68	44.98	98.8
SRR10292063	12321748	360	66480	62	45.01	98.9
SRR10292114	12379964	380	56085	66	45	98.8
SRR10292311	12643769	733	58727	70	44.71	98.8
SRR10461118	12405260	193	208941	19	45.08	99
SRR10461119	12794336	772	223461	19	44.85	99
SRR10461120	12737165	675	222990	18	44.88	99
SRR10461121	12416446	200	215241	19	45.08	98.9
SRR10461122	12420616	206	190237	19	45.04	98.9
SRR10461123	12370662	134	259347	14	45.08	98.9
SRR10461124	12367519	163	175083	20	45.08	99
SRR10461125	12381952	169	209415	20	45.05	98.9
SRR10461126	12363635	158	197802	19	45.06	99
SRR10461127	12415820	211	190468	20	45.03	98.9
SRR10461128	12685351	638	185862	19	44.94	99
SRR10461129	12389953	181	213782	16	45.07	99
SRR10461130	12363359	133	192816	22	45.07	98.9
SRR10461131	12352859	120	219738	17	45.08	99
SRR10461132	12379743	164	204297	22	45.06	98.9
SRR10461133	12352874	140	223635	19	45.09	98.9
SRR10461134	12346930	150	189962	20	45.06	99
SRR10461135	12355217	149	195734	20	45.07	98.9
SRR10461136	12399169	219	185975	22	45.05	98.8
SRR10461137	18715452	6992	126168	37	51.21	99
SRR10461138	12513394	142	172056	22	44.94	98.9
SRR10461139	12489397	232	103001	41	44.93	98.8
SRR10461140	12494174	143	200910	20	44.94	98.8
SRR10461141	12501213	128	188350	21	44.94	98.9
SRR10461142	12514620	127	179137	23	44.93	98.9
SRR10461143	12515074	132	189707	22	44.93	98.8
SRR10461144	12509711	157	142243	26	44.94	98.9
SRR10461145	12512256	163	146407	25	44.93	98.9
SRR10461146	12516637	172	137599	32	44.93	98.8
SRR10461147	12160136	99	195434	18	45.04	98.7
SRR10461148	12642798	393	166667	23	44.86	98.9
SRR10461149	12416798	133	180730	23	45.03	98.8
SRR10461150	12439407	144	205759	19	45.05	98.8
SRR10461151	12413577	149	173212	23	45.04	98.8
SRR10461152	12409930	123	208877	22	45.05	98.8
SRR10461153	12524532	329	226869	19	44.93	98.8
SRR10461154	12805204	680	120683	31	44.93	98.9
SRR10461155	12685564	510	151825	28	44.95	98.9
SRR10461156	12346176	135	160773	26	45.03	98.7
SRR10461157	12383871	93	270999	14	45.04	98.8
SRR10461158	12419634	141	217933	20	45.01	98.6
SRR10461159	12179932	142	147554	29	44.98	98.8
SRR10461160	15144669	3645	114051	41	43.75	98.9
SRR10461161	14964876	3383	112990	41	43.69	98.9
SRR10461162	15234663	3712	110545	36	43.6	98.8
SRR10461163	12661645	578	253743	16	44.93	99
SRR10461164	12386432	182	177849	17	45.07	98.8
SRR10461165	12863143	846	215404	17	45.04	99
SRR10461166	12777761	719	190336	21	45	99
SRR10461167	13048401	1143	165139	25	45.06	99
SRR10461168	12869015	832	210973	20	45.1	98.9
SRR10461169	12947273	971	194761	23	45	99
SRR10461170	12363479	134	182880	21	45.08	99
SRR10461171	12383993	172	228715	21	45.07	98.9
SRR10461172	12379325	156	196507	18	45.08	98.9
SRR10461173	12365955	143	256864	16	45.08	99
SRR10461174	12367124	142	218435	20	45.06	99
SRR10461175	12366316	129	190808	19	45.08	98.9
SRR10461176	12369740	143	221363	19	45.06	98.9
SRR10461177	12387319	176	173080	23	45.05	99
SRR10461178	12856548	923	171644	23	45.07	98.9
SRR10461179	12408886	229	198207	19	45.06	98.9
SRR10461180	12421243	236	179100	23	45.01	98.9
SRR10461181	12415431	214	271337	14	45.05	98.9
SRR10461182	12426180	232	263707	16	45.06	98.9
SRR10461183	12483725	305	225836	16	45.02	98.9
SRR10461184	16016534	4615	114831	35	43.54	98.9
SRR10461185	12359305	125	184409	22	45.05	98.7
SRR10461186	12403673	144	173207	22	45.04	98.7
SRR10461187	12352968	91	267476	17	45.11	98.7
SRR10461188	12353937	136	192854	20	45.08	99
SRR10461189	12360056	149	165534	25	45.07	98.9
SRR10461190	12349458	118	238873	17	45.08	98.9
SRR10461191	12353858	139	210554	19	45.07	99
SRR10461192	12345896	121	190294	22	45.07	99
SRR10461193	12366350	133	241409	17	45.08	99
SRR10461194	12373356	143	199620	21	45.07	98.9
SRR10461195	12373724	154	217601	18	45.06	98.9
SRR10461196	12348473	157	172215	22	45.09	98.7
SRR10461197	12364512	128	235307	19	45.07	98.9
SRR10461198	12374520	144	177934	22	45.07	98.9
SRR10461199	12366422	142	224758	18	45.08	99
SRR10461200	12365329	130	217791	17	45.07	98.9
SRR10461201	12674607	610	224617	20	44.96	98.9
SRR10461202	12679307	640	218025	19	44.92	99
SRR10461203	12579041	463	251877	16	44.98	99
SRR10461204	12435204	253	207908	17	45.06	99
SRR10461205	12434292	86	311974	14	45.03	98.9
SRR10461206	12411821	226	166494	25	45.05	99
SRR10461207	12428052	120	228337	18	45.03	98.9
SRR10461208	12407560	103	274659	16	45.04	98.7
SRR10461209	12371392	121	216186	19	45.03	98.9
SRR10461210	12484704	132	179934	20	44.95	98.8
SRR10461211	12511368	125	172226	25	44.94	98.8
SRR10461212	12495005	154	181380	23	44.93	98.8
SRR10461213	12511019	126	191318	20	44.94	98.9
SRR10461214	12508753	191	190231	24	44.97	98.8
SRR10461215	12505665	147	178172	22	44.94	98.8
SRR10461216	12516589	129	212848	19	44.93	98.8
SRR10461217	12478666	126	198190	21	44.94	98.8
SRR10461218	12483512	132	184135	22	44.95	98.8
SRR10461219	12515530	122	210037	20	44.92	98.9
SRR10461220	12518982	120	216420	22	44.94	98.9
SRR10461221	12510832	154	151571	25	44.93	98.9
SRR10461222	12506007	117	208405	18	44.93	98.8
SRR10461223	12480539	137	187001	24	44.95	98.8
SRR10461224	12489350	144	148987	27	44.93	98.9
SRR10461225	12532094	167	177868	25	44.94	98.8
SRR10461226	12483735	140	191220	21	44.95	98.9
SRR10461227	12470762	133	187585	20	44.93	98.8
SRR10461228	12526859	122	214537	21	44.91	98.8
SRR10461229	12517913	117	201988	21	44.92	98.9
SRR10461230	12509484	144	166344	23	44.93	98.8
SRR10461231	12520366	157	167814	23	44.93	98.9
SRR10461232	12516817	137	185106	22	44.93	98.8
SRR10461233	12509364	131	187690	21	44.93	98.9
SRR10461234	12519568	128	208331	22	44.92	98.9
SRR10461235	12489876	140	170361	23	44.92	98.7
SRR10461236	12513375	123	191274	24	44.93	98.9
SRR10461237	12489031	133	184088	21	44.93	98.9
SRR10461238	12510400	128	205332	22	44.93	98.9
SRR10461239	12492318	148	221163	18	44.92	98.9
SRR10461240	12506570	129	199491	21	44.94	98.9
SRR10461241	12490017	141	186432	20	44.93	98.9
SRR10461242	12511017	138	170549	22	44.93	98.8
SRR10461243	12516712	144	162228	22	44.92	98.8
SRR10461244	12526963	158	175836	24	44.92	98.9
SRR10461245	12432174	117	184657	18	45.05	98.8
SRR10461246	12580162	476	172082	25	44.98	99
SRR10461247	12442565	267	176726	23	45.01	98.9
SRR10461248	12425230	276	190188	23	45.07	98.9
SRR10461249	12359386	138	238159	17	45.09	99
SRR10461250	12351324	150	216904	20	45.06	98.9
SRR10461251	12371424	153	225169	19	45.07	99
SRR10461252	12336585	150	219894	21	45.09	98.9
SRR10461253	12275805	57	450144	10	45.13	98.9
SRR10461254	12319172	113	254084	18	45.1	99
SRR10461255	12293794	105	255330	18	45.13	98.9
SRR10461256	12301189	102	253131	16	45.13	98.9
SRR10461257	12300719	99	238634	16	45.13	98.9
SRR10461258	12304434	121	182135	24	45.13	99
SRR10461259	12303745	108	190237	19	45.12	99
SRR10461260	12317144	96	273490	14	45.13	98.9
SRR10461261	12319249	114	210126	20	45.13	98.9
SRR10461262	12754401	999	61296	66	45.26	97.9
SRR10461263	12781240	999	48576	79	45.28	97.3
SRR10461264	12560268	424	165625	24	45.09	99
SRR10461265	12349637	897	23795	165	44.91	98.9
SRR10461266	12394967	873	23989	157	44.81	98.9
SRR10461267	12377684	937	22769	169	44.85	98.9
SRR10554762	12420744	135	159092	23	45.03	98.8
SRR10554763	12437302	408	56233	70	44.81	98.8
SRR10693083	11324163	4694	3358	1059	45.38	76.4
SRR10693085	11269407	4781	3311	1079	45.4	74.7
SRR10693087	11186423	5000	3074	1091	45.33	73
SRR10693089	11419416	4646	3429	1036	45.3	77.1
SRR10723347	12291993	142	158702	23	45.12	98.9
SRR10723348	12336679	115	230606	18	45.12	98.8
SRR10851769	12417123	138	174867	24	45.03	98.9
SRR10852068	12487299	169	130528	32	44.95	98.8
SRR10906827	12313147	127	170023	24	45.12	98.9
SRR10906828	12514094	129	170023	26	45.13	99
SRR10906829	12309309	118	180978	22	45.13	98.8
SRR11485317	12415182	599	35175	106	44.86	98.9
SRR11485318	12308542	451	52311	70	45.12	98.9
SRR11485319	12261457	510	43685	85	45.12	98.8
SRR11485320	12332039	423	52376	75	45.12	98.8
SRR11485321	12336032	297	80543	47	45.12	98.9
SRR11485322	12329579	279	79118	47	45.12	98.9
SRR11485323	12278366	232	96853	42	45.13	98.8
SRR11485324	12331707	495	47668	83	45.11	98.7
SRR11485325	12323156	295	88358	47	45.13	98.9
SRR11485326	12324688	270	85683	50	45.13	98.7
SRR11485327	12284047	256	99193	36	45.15	98.7
SRR11485328	12317384	281	75360	48	45.13	98.9
SRR11485329	12316481	252	102946	39	45.13	98.7
SRR11485330	12317321	275	83433	48	45.13	98.8
SRR11485331	12330583	447	50710	75	45.12	98.8
SRR11485332	12307220	442	52711	72	45.11	98.9
SRR11485333	12280619	312	68387	55	45.13	98.9
SRR11485334	12276595	452	48728	75	45.12	98.8
SRR12057693	12405694	189	113419	34	45.03	98.7
SRR12057694	12412547	153	150357	24	45.03	98.8
SRR12057695	12414102	159	129331	29	45.03	98.7
SRR12057696	12406025	173	131301	30	45.04	98.7
SRR12073435	12521902	138	206157	18	44.93	98.9
SRR12073436	12517508	149	158451	25	44.93	98.9
SRR12073437	12508602	130	165034	21	44.94	98.9
SRR12073438	12513002	119	202710	21	44.94	98.9
SRR12073439	12521699	136	196577	22	44.93	98.9
SRR12073440	12512159	129	204085	22	44.93	98.9
SRR12073441	12517051	142	157932	27	44.93	98.8
SRR12073442	12387277	56	419791	10	45.08	98.9
SRR12073443	12444380	85	294733	14	45	98.8
SRR12073444	12392444	66	343771	10	45.07	98.8
SRR12073445	12381442	58	383188	11	45.08	98.8
SRR12073446	12514676	323	82302	49	44.96	98.8
SRR12073447	12500767	361	67919	58	44.97	98.9
SRR12073448	12520698	400	72163	56	44.95	98.8
SRR12073449	12568604	513	62268	62	45.05	98.8
SRR12073450	12498826	367	67891	56	44.95	98.8
SRR12073451	12531196	508	53037	76	44.95	98.8
SRR12073452	12514543	479	54030	72	44.97	98.8
SRR12073453	12532282	437	58862	63	44.93	98.8
SRR12073454	12983858	835	141043	28	44.53	99
SRR12073455	12486762	415	59690	64	44.97	98.9
SRR12073456	12539167	344	96160	42	44.94	98.9
SRR12073457	12589006	542	59048	64	44.93	98.8
SRR12073458	12552415	217	176483	23	44.89	98.9
SRR12073459	12430137	181	131656	29	45.02	98.9
SRR12073460	12428215	169	124436	29	45.04	98.9
SRR12073461	12441895	197	108328	32	45.02	98.9
SRR12073462	12434981	200	110444	37	45.01	98.9
SRR12073463	12428860	175	126464	33	45.03	98.8
SRR12073464	12414730	173	131437	31	45.04	98.7
SRR12073466	12392265	180	139936	31	45.03	98.9
SRR12073467	12421025	88	300704	14	45.02	98.8
SRR12073468	12417589	187	116170	34	45.01	98.8
SRR12073469	12443043	93	291658	14	44.99	98.9
SRR12073470	12416959	110	208520	22	45.02	98.8
SRR12073471	12437054	105	203183	19	45	98.8
SRR12073472	12513950	148	149075	24	44.93	98.9
SRR12073473	12535836	197	139756	26	44.92	98.7
SRR12073474	12450505	322	71919	62	45.01	98.8
SRR12073475	12511900	135	149234	24	44.94	98.9
SRR12073476	12497265	110	240432	16	44.95	98.9
SRR12073477	12415036	568	40773	100	45.07	98.8
SRR12073478	12337725	1103	19161	200	45.18	98.6
SRR12073479	12448024	299	74963	55	45.01	98.9
SRR12073480	12447741	251	85697	44	45	98.9
SRR12073481	12446865	261	79521	49	45	98.8
SRR12073482	12430227	241	98916	38	45.02	98.8
SRR12073483	12518483	167	172382	24	44.93	98.9
SRR12073484	12537545	202	161910	25	44.91	98.8
SRR12363129	12400261	793	28306	144	45.01	98.9
SRR12363130	12491099	567	38662	104	44.95	98.8
SRR12363131	12360465	965	21843	168	45.09	98.8
SRR12363132	12421499	464	51739	73	45.03	98.8
SRR12363133	12393775	447	53505	72	45.06	98.8
SRR12363134	12410273	844	26954	136	45.05	98.8
SRR12363137	12473244	530	40497	99	44.97	98.9
SRR12363138	12434865	622	34263	114	45.01	98.8
SRR12363139	12371175	745	30120	128	45.04	98.9
SRR12363140	12362023	897	23844	164	45.08	98.9
SRR12363141	12375828	616	34986	109	45.04	99
SRR12363142	12898858	598	42259	87	45.03	97.5
SRR12363143	12381523	617	34313	108	45.05	99
SRR12363144	12367782	684	32420	124	45.05	98.9
SRR12363145	12377618	680	30778	120	45.04	98.8
SRR12363146	12387252	567	37850	97	45.03	98.9
SRR12363147	12356313	721	30066	130	45.05	98.8
SRR12363148	12338247	756	29713	130	45.09	98.9
SRR12363149	12336135	809	26210	149	45.08	98.9
SRR12363150	12369327	627	34627	112	45.04	99
SRR12363151	12373939	499	44932	83	45.04	99
SRR12363152	12444093	454	53373	76	44.99	99
SRR12363153	12489010	488	44790	89	44.98	98.8
SRR12363154	12337412	1047	19990	185	45.09	98.9
SRR12363155	12338677	720	29346	131	45.04	99
SRR12363156	12353170	840	25992	147	45.06	98.8
SRR12363157	12345104	858	24734	153	45.07	99
SRR12363158	12389212	589	36987	107	45.05	98.9
SRR12363159	12381054	657	32055	111	45.06	98.8
SRR12363160	12392125	832	27322	142	45.03	98.8
SRR12363161	12430263	520	45834	87	45.01	98.9
SRR12363162	12556274	506	46861	87	45.04	98.7
SRR12363163	12463859	490	44806	81	44.96	98.9
SRR12363164	12425443	705	31388	120	45.03	98.9
SRR12363165	12279089	545	42745	91	44.94	98.7
SRR12526234	12463578	233	106037	38	45.01	98.9
SRR12526236	12460326	244	105325	37	45	98.9
SRR12526237	12454884	237	97055	41	45	98.9
SRR12526238	12470756	288	85538	45	45.01	98.8
SRR12526239	12444300	217	104521	37	45.03	98.8
SRR12526240	12444213	209	111123	37	45.03	98.9
SRR12526241	12441968	214	109506	38	45.02	98.8
SRR12526242	12441768	305	80552	55	45	98.9
SRR12526243	12435921	220	110885	33	45.02	98.8
SRR12526244	12440729	223	116078	36	45.01	98.8
SRR12526245	12383868	222	103361	39	45.01	98.7
SRR12526246	12434893	192	126283	32	45.02	98.9
SRR12526248	12442536	201	111879	39	45	98.9
SRR12526249	12429734	278	82527	47	45.01	98.8
SRR12526251	12431696	260	82615	47	45.04	98.7
SRR12526252	12456550	269	90176	43	45	98.7
SRR12659400	12174896	99	220370	17	45	98.7
SRR12659401	12174216	137	149646	25	44.99	98.7
SRR12659402	12174192	133	165544	22	44.99	98.7
SRR12659403	12169594	103	191909	18	45	98.7
SRR12659404	12173287	119	189904	21	45	98.7
SRR12659405	12174022	115	226788	20	44.99	98.8
SRR12667428	12346776	100	249687	16	45.12	98.8
SRR12667429	12343291	101	251869	16	45.12	98.9
SRR12667430	12340754	99	229006	18	45.12	98.8
SRR12667431	12598870	107	228996	17	45.12	98.9
SRR12667432	12339260	96	272291	14	45.12	98.9
SRR12667433	12340316	105	251824	17	45.12	98.9
SRR12667434	12342988	104	216072	19	45.12	98.8
SRR12667435	12344352	116	221964	18	45.11	98.9
SRR12667436	12342918	112	193518	20	45.12	98.9
SRR12667437	12341425	102	215476	18	45.12	98.8
SRR12784119	12443541	190	128489	31	44.99	98.9
SRR12784120	12397787	109	214633	19	45.06	98.8
SRR12784121	12395265	134	146848	23	45.06	98.7
SRR12784122	12404144	112	231616	20	45.07	98.8
SRR12784123	12405670	140	162985	27	45.04	98.8
SRR12784124	12382783	196	113811	36	45.05	99
SRR12784125	12393230	220	111405	39	45.03	98.9
SRR12784126	12409707	147	155657	26	45.01	98.9
SRR12784127	12387262	137	164953	23	45.02	98.8
SRR12784128	12445880	194	131783	32	45	98.8
SRR12784129	12446223	249	89813	42	45	98.8
SRR12784130	12388978	199	112597	34	45.03	98.9
SRR12784131	12445688	282	85446	50	45	98.8
SRR12784132	12418279	265	83258	43	45.02	98.7
SRR12784133	12409507	129	186174	25	45.05	98.7
SRR12784134	12405255	116	206406	23	45.07	98.7
SRR12784135	12406782	135	199985	21	45.06	98.8
SRR12784136	12398645	107	219601	20	45.06	98.8
SRR12784137	12410065	131	185840	21	45.07	98.8
SRR12784138	12445989	166	151378	29	45	98.8
SRR12784139	12451263	191	118334	33	44.99	98.9
SRR12784140	12442552	168	136031	29	44.99	98.9
SRR12784141	12391129	199	118482	34	45.04	99
SRR12784142	12319031	113	207898	21	45.11	98.9
SRR12787994	12381311	110	236371	18	45.06	98.6
SRR12787995	12378386	107	212444	20	45.07	98.6
SRR12916689	12407420	273	82678	48	45.05	98.9
SRR12916691	12411887	216	100999	39	45.01	98.8
SRR12916692	12409135	220	95365	40	45.01	98.9
SRR12916693	12410100	238	89601	45	45.03	98.9
SRR12916694	12436561	320	72279	57	44.98	98.8
SRR13075213	12350358	81	288941	15	45.12	98.9
SRR13094247	14021666	8924	2159	1902	44.67	63.2
SRR13094248	13799953	1816	217703	17	44.78	99
SRR13094249	12904309	806	187935	22	44.94	98.8
SRR13094250	16799961	3763	125369	37	46.44	98.8
SRR13296417	13026106	118	342652	12	45.09	98.9
SRR13296418	12347418	125	246420	18	45.1	98.9
SRR13296419	12357209	107	197174	19	45.1	98.8
SRR13296420	12335349	133	181979	23	45.11	98.8
SRR13296421	12428666	180	446255	10	45.11	98.8
SRR13296422	25566707	2196	121736	63	41.8	99.9
SRR13296423	12347099	145	158743	24	45.11	98.8
SRR13296424	25574943	2186	110000	70	41.8	99.9
SRR13296425	12355601	152	151887	26	45.1	98.8
SRR13303958	14232247	2819	119639	38	45.57	98.6
SRR13303959	12346164	106	255457	16	45.13	98.8
SRR13303960	12362783	159	199233	17	45.13	98.9
SRR13303961	12334449	68	383677	10	45.14	98.9
SRR13303962	12367995	202	146520	24	45.14	98.8
SRR13303963	12340180	91	270000	16	45.13	98.9
SRR13303964	17532199	471	92919	57	46.72	98.4
SRR13303965	15032362	3495	55361	82	47.65	97.3
SRR13303966	13113277	1103	105107	43	44.84	98.6
SRR13362216	12366216	497	46743	84	44.92	98.7
SRR13362217	12258163	966	31279	120	45.27	96.7
SRR13362218	12381178	465	45178	84	44.91	98.8
SRR13362219	12308310	469	45830	82	44.93	98.8
SRR13710769	12297491	936	22882	162	44.83	98.8
SRR13710770	12437894	937	23936	166	44.79	98.8
SRR13710771	12426806	1274	16765	225	44.86	98.7
SRR13710772	12438379	1231	17630	214	44.83	98.8
SRR13710773	12435049	1235	17424	215	44.86	98.7
SRR13710774	12468827	838	29675	123	45.1	97.8
SRR13710775	12606504	940	26712	139	45.13	97.3
SRR13710776	12525465	626	36871	104	45.07	98.6
SRR13710777	12437055	892	25936	150	44.79	98.7
SRR13710778	12434324	1193	18070	215	44.84	98.8
SRR13710779	12413750	541	40587	99	45.06	98.7
SRR13710780	12409116	568	40800	97	45.06	98.8
SRR13710781	12409657	558	40820	95	45.07	98.7
SRR13710782	12413126	516	41794	92	45.05	98.7
SRR13710783	12412069	515	40830	94	45.04	98.7
SRR13710784	12412737	504	44477	89	45.07	98.8
SRR13710785	12413948	489	44830	87	45.06	98.8
SRR13710786	12796877	1037	23540	161	45.13	96.2
SRR13710787	12534770	700	36769	109	45.07	98.3
SRR13710788	12623797	859	30084	132	44.69	98.8
SRR13710789	12433971	1221	17499	210	44.84	98.8
SRR13710790	12380129	895	24851	154	45.12	98.8
SRR13710791	12430541	647	33407	112	45.01	98.8
SRR13710792	12429148	635	35846	108	45.02	98.7
SRR13710793	12426874	617	35588	106	45.02	98.9
SRR13710794	12425738	615	36439	104	45.02	98.8
SRR13710795	12454205	881	24125	156	44.78	98.8
SRR13710796	12434576	952	22618	171	44.81	98.8
SRR13710797	12429598	967	22745	170	44.81	98.9
SRR13710798	12444404	1335	16208	232	44.83	98.7
SRR13710799	12440514	1394	15635	246	44.85	98.7
SRR13710800	12449308	1227	17641	218	44.81	98.8
SRR13710801	12434833	1408	15403	244	44.87	98.8
SRR13710802	12428989	1385	15404	246	44.87	98.8
SRR13710803	12455026	905	23861	159	44.79	98.8
SRR13710804	12445071	956	22934	171	44.8	98.9
SRR13710805	12436818	1377	15809	240	44.85	98.9
SRR13710806	12439124	986	22353	179	44.78	98.7
SRR13710807	12442210	1243	17529	216	44.82	98.8
SRR13710808	12431665	1202	18055	215	44.84	98.9
SRR13710809	12441434	1251	18136	215	44.83	98.8
SRR13710810	12449790	1205	17995	211	44.79	98.8
SRR13710811	12450550	1223	18159	214	44.79	98.8
SRR13710812	12432110	1285	16639	226	44.86	98.8
SRR13908937	12330709	179	132427	29	45.11	98.9
SRR13908938	12324695	147	149665	26	45.12	99
SRR13908939	12326036	174	143930	28	45.12	98.9
SRR13908940	12322596	161	143554	31	45.11	98.9
SRR14252430	12393336	194	114280	33	45.05	99
SRR14252431	12492983	124	189534	20	44.94	98.8
SRR14252432	12423239	307	79706	53	45.02	98.8
SRR14252433	12145757	288	73446	51	44.99	98.8
SRR14252434	12412766	169	152755	27	45.04	98.8
SRR14252435	12509529	181	153335	29	44.92	98.8
SRR14253779	12403167	430	50125	77	45.01	98.8
SRR14253780	12408287	399	54167	72	45	98.8
SRR14590379	12383871	151	131515	27	45.12	98.6
SRR14590380	12352701	222	99729	39	45.07	98.7
SRR14590381	12307581	95	236588	18	45.12	98.9
SRR14590382	12324326	139	159784	25	45.12	98.9
SRR14590383	12414520	225	88525	43	45.06	98.8
SRR14590384	12429110	218	102351	39	45.03	98.9
SRR14590385	12442991	271	79845	47	44.99	98.8
SRR14590386	12448261	270	81383	48	44.99	98.9
SRR14590387	12308759	101	257913	16	45.13	98.8
SRR14590388	12381558	93	267467	16	45.12	98.7
SRR14590389	12466205	212	265980	17	45.07	98.8
SRR14590390	12392454	120	166713	23	45.1	98.9
SRR14631522	12357165	183	121313	33	45.08	98.8
SRR14802832	12296693	900	24838	152	45.12	98.3
SRR14802833	12455348	178	128090	30	44.98	98.9
SRR14802834	12323915	830	28736	134	45.04	98.2
SRR14802835	12316560	941	26533	152	45.11	98.3
SRR14802836	13497410	1285	21279	188	45.12	94.9
SRR14802837	12388042	544	41702	89	45	98.9
SRR14802838	12461657	452	49972	77	44.98	98.9
SRR14802839	12299358	897	25741	154	45.12	98.1
SRR14802840	12454866	508	42206	84	44.98	98.8
SRR14802841	13182682	1088	24833	156	45.13	95.4
SRR14802842	12413179	456	50784	73	44.96	98.8
SRR14802843	12387437	468	44383	78	44.97	98.9
SRR14802844	12468121	207	116512	33	44.98	98.9
SRR14802845	12395817	699	35400	110	44.96	97.8
SRR14802846	12786334	989	27749	137	45.12	96.2
SRR14802847	12571300	633	35648	111	44.83	98.8
SRR14802848	12418260	142	161888	23	45	98.9
SRR14802849	12461570	309	73794	56	44.94	98.8
SRR14802850	12470983	164	163506	25	44.96	98.9
SRR14802851	12424168	133	174581	22	44.98	98.8
SRR14802852	12407577	157	149971	25	45	98.8
SRR14802853	12418230	509	43428	88	44.96	98.9
SRR14802854	12343496	1275	19691	183	45.28	95.9
SRR14802855	12445549	870	26075	147	45	98.8
SRR14802856	12445675	528	43405	92	44.91	98.9
SRR14802857	12316784	1114	20261	182	45.1	97.6
SRR14802858	12382664	205	103271	38	44.97	98.9
SRR14802859	12335421	1057	24774	156	45.19	97.2
SRR14802860	12448063	1136	23346	162	45.22	96.4
SRR14802861	12839040	2079	19273	195	45.76	95.7
SRR14802862	12460562	1481	17698	217	45.35	94.1
SRR14802863	12530843	1511	17824	217	45.34	94.1
SRR14802864	12451189	500	43180	86	44.95	98.9
SRR14802865	12368361	914	24448	154	45.05	98.3
SRR14802866	12457794	684	33325	118	44.94	98.9
SRR14802867	12406749	507	45435	86	44.99	98.8
SRR14802868	12460595	415	56360	71	44.93	98.8
SRR14802869	12321084	1056	21797	171	45.11	98.1
SRR14802870	12308587	1158	20172	177	45.15	97.7
SRR14802871	12461430	350	66576	58	44.93	98.9
SRR14802872	12583336	600	39478	98	44.81	98.8
SRR14802873	12588723	715	36502	111	44.91	98.3
SRR14802874	12804121	878	31118	125	44.99	98
SRR14802875	12396838	265	92485	46	44.96	98.8
SRR14802876	12490511	804	31869	116	44.97	98.1
SRR14802877	12550768	917	29715	129	45.14	97.4
SRR14802878	12448427	617	36025	102	44.97	98.9
SRR14802879	12452771	574	39667	95	44.97	98.9
SRR14802880	12402373	775	28824	126	45.04	98.4
SRR14802881	12242590	802	30053	125	45.13	97.8
SRR14802882	12211113	1219	19498	194	45.21	96.7
SRR14802883	12362721	947	29357	133	45.16	96.9
SRR14802884	12444676	299	73496	51	44.94	98.9
SRR14802885	12381589	536	42772	87	44.98	98.5
SRR14802886	12374947	159	149972	28	44.98	98.9
SRR14802887	12247047	1216	19956	192	45.2	96.6
SRR14802888	12445694	514	42876	86	44.97	98.8
SRR14802889	12413138	509	46125	82	44.93	98.8
SRR14802890	12677777	876	34506	115	44.84	98.6
SRR14802891	12318012	1050	23489	160	45.13	97.6
SRR14802892	12214374	1069	22119	171	45.18	97
SRR14802893	12394818	548	44401	86	44.96	98.8
SRR14802894	12347237	843	31193	129	45.1	97.8
SRR14802895	12253254	1194	20521	173	45.19	96.4
SRR14802896	12276510	1127	21414	183	45.17	97.5
SRR14802897	12366682	161	171075	24	44.96	98.9
SRR14802898	12242197	1077	24754	149	45.21	97.2
SRR14802899	12298858	899	23191	155	45.08	98.5
SRR14802900	12533579	617	37091	104	44.89	98.6
SRR14802901	12473246	382	59708	69	44.9	98.8
SRR14802902	12314101	1071	20670	181	45.15	97.9
SRR14802903	12539884	546	41013	93	44.86	98.9
SRR14802904	12281623	1017	24242	155	45.15	97.3
SRR14802905	12408290	543	41889	87	45	98.9
SRR14802906	12394407	1017	24737	150	45.15	97.5
SRR14802907	12499816	688	35871	112	44.87	98.6
SRR14802908	12455324	147	176223	24	44.97	98.9
SRR14802909	12276351	912	30468	127	45.17	97.3
SRR14802910	12505793	388	60901	70	44.93	98.8
SRR14802911	12493756	475	44398	84	44.89	98.8
SRR14802912	12315013	1014	25490	148	45.2	97.5
SRR14802913	12377601	388	63819	58	44.98	98.8
SRR14802914	12939964	1049	26752	145	45.03	96.8
SRR14802915	12162862	1190	20195	185	45.21	97.4
SRR14802916	12492539	545	48457	83	44.98	98.7
SRR14802917	12098262	1641	14309	262	45.36	93.4
SRR14802918	14630885	3185	41891	101	44.83	99
SRR14802919	12423917	132	218824	20	45	98.9
SRR14802920	12374540	626	35448	107	45.02	98.8
SRR14802921	12462201	727	35257	110	44.89	98.4
SRR14802922	12358644	954	24440	154	45.1	98.5
SRR14802923	12980390	991	26736	145	45.14	96.6
SRR14802924	12925061	1118	22992	168	45.03	96.7
SRR14802925	12305645	948	24168	151	45.11	98.2
SRR14802926	12606335	840	33351	116	45	97.8
SRR14802927	12306471	855	28437	134	45.08	98
SRR14802928	12311723	1146	22560	171	45.22	96.7
SRR14802929	12281262	1061	24351	155	45.22	96
SRR14802930	12452751	149	172977	24	44.98	98.9
SRR14802931	12819874	1003	27084	142	45.12	96.5
SRR14802932	12819055	927	29517	136	45.13	97
SRR14802933	12313040	937	23673	162	45.1	98.5
SRR14802934	12514333	973	29063	134	45.16	96.4
SRR14802935	12371423	839	31370	121	45.11	97.7
SRR14802936	12341212	744	32526	118	45.07	98.4
SRR14802937	13147085	1117	23920	163	45.09	96
SRR14802938	13128742	1193	22366	185	45.07	95.5
SRR14802939	12358610	649	34792	112	44.97	98.8
SRR14802940	13902048	3140	22652	182	44.28	97.7
SRR14802941	12591946	1676	15762	242	45.4	92.1
SRR14802942	12411790	582	38191	101	44.98	98.8
SRR14802943	12323230	1493	17131	214	45.37	93.9
SRR14802944	12352819	142	173765	22	45.01	98.8
SRR14802945	12448327	168	143717	25	44.98	98.8
SRR14802946	12442530	131	158728	27	44.99	98.9
SRR14890850	12165838	101	377676	11	45.04	98.7
SRR14906880	12165838	101	377676	11	45.04	98.7
SRR1664626	13118836	999	67835	59	45.11	98.8
SRR1664627	13118836	999	67835	59	45.11	98.8
SRR1664628	13118836	999	67835	59	45.11	98.8
SRR24877249	14220695	4158	32748	39869.6	43.86	99.2
SRR25455197	12501107	881	36899	45788	45	99.2
SRR25455198	12420179	516	85700	105687	45.1	99.1
SRR25455199	12500777	889	37824	46844.5	45	99.1
SRR25736648	12491567	1198	33422	39455.3	45.02	99.2
SRR3883426	12372741	859	26419	144	45.03	98.8
SRR3883427	12371596	100	262967	16	45.06	98.9
SRR3883428	12367900	99	270688	15	45.07	98.9
SRR3883429	12384656	136	261119	15	45.05	98.9
SRR3883430	12357162	109	275671	14	45.07	98.9
SRR3883431	12360148	95	268791	16	45.08	98.8
SRR3883432	12372275	99	261340	16	45.07	98.9
SRR3883433	12365734	104	199675	18	45.07	98.7
SRR3883434	12372627	101	307970	13	45.07	98.9
SRR3883435	12372579	104	274445	17	45.07	98.8
SRR3883436	12373194	105	295557	15	45.07	98.9
SRR3883437	12369232	89	346749	13	45.06	98.9
SRR3883438	12357231	89	350474	13	45.08	98.8
SRR3883439	12364880	85	258672	16	45.07	98.9
SRR3883440	12419517	180	239588	18	45.02	98.8
SRR3883441	12399620	145	306450	16	45.05	98.9
SRR3883442	12363587	86	311900	13	45.07	98.9
SRR3883443	12368445	91	292092	15	45.07	98.9
SRR3883444	12370636	103	233761	17	45.07	98.8
SRR3883445	12429845	185	355707	11	45.04	98.8
SRR3883446	12377840	111	387880	11	45.07	98.8
SRR3883447	12360417	88	282572	15	45.08	98.9
SRR3883448	24705238	613	276441	27	41.81	100
SRR3883449	12359545	99	267018	16	45.07	98.8
SRR3883450	24697879	539	274494	29	41.8	100
SRR3883451	12359328	83	318048	17	45.08	98.9
SRR3883452	12165838	101	377676	11	45.04	98.7
SRR3883453	12397193	102	250790	14	45.06	98.8
SRR3883454	12386861	102	222439	18	45.07	98.8
SRR3883455	12387357	93	308637	12	45.06	98.9
SRR3883456	12386610	107	241676	17	45.06	98.8
SRR3883457	12357193	119	232178	16	45.06	98.9
SRR3883458	12376160	91	258188	14	45.07	98.9
SRR3883459	12368402	121	259845	16	45.07	98.9
SRR3883460	12372793	106	250602	15	45.07	98.9
SRR3883461	12382152	116	231250	16	45.07	98.8
SRR3883462	12367328	92	330147	12	45.07	98.8
SRR3883463	12356753	101	281611	15	45.07	98.8
SRR3883464	12339251	115	211144	19	45.08	99
SRR3883465	12357585	142	175366	20	45.07	98.9
SRR3883466	12351943	127	199743	22	45.08	98.9
SRR3883467	12337751	109	210330	17	45.08	98.9
SRR3883468	12341990	126	194895	17	45.08	99
SRR3883470	12372901	100	245667	16	45.07	98.9
SRR3883471	12361397	101	238775	19	45.07	98.9
SRR3883472	12363862	102	270437	14	45.08	98.7
SRR3883473	12375896	89	268327	16	45.06	98.8
SRR3883474	12360096	87	296947	14	45.08	98.9
SRR6220384	12352673	91	255771	14	45.1	98.8
SRR7140001	12343578	130	190416	23	45.09	98.9
SRR7140002	12893243	847	183475	23	45.15	99
SRR7140003	12340107	107	225947	19	45.08	99
SRR7140004	12886199	888	148218	33	45.14	98.9
SRR7140005	12339340	111	225031	19	45.08	99
SRR7140006	12345194	116	202396	21	45.08	99
SRR7140007	12343987	124	190469	20	45.08	98.9
SRR7140008	12639816	555	170711	25	45.13	98.9
SRR7140009	12314148	100	239969	17	45.13	98.9
SRR7140010	12343900	108	229071	16	45.08	99
SRR7140011	12363232	156	190475	24	45.06	99
SRR7140012	12519826	392	195488	25	45.09	99
SRR7140013	12347851	119	191661	20	45.08	99
SRR7140014	12350703	139	176498	23	45.06	99
SRR7140015	12508042	345	190325	20	45.07	98.9
SRR7140016	12516556	369	152275	25	45.07	99
SRR7140017	12345622	109	222482	20	45.08	98.9
SRR7140018	12339555	128	181960	22	45.08	98.9
SRR7140019	12369329	149	185782	20	45.05	98.9
SRR7140020	12358922	136	198665	19	45.07	99
SRR7140021	12617019	502	167911	27	45.13	98.9
SRR7140022	12383407	148	210242	22	45.04	99
SRR7140023	12350585	146	170735	24	45.07	98.9
SRR7140024	12339615	117	225454	18	45.08	98.9
SRR7140025	12346149	128	183019	23	45.08	98.9
SRR7140026	12346689	124	203084	20	45.07	98.9
SRR7140027	12348700	149	170015	24	45.07	99
SRR7140028	12350751	119	192046	19	45.08	99
SRR7140029	12772658	692	155134	30	45.1	98.9
SRR7140030	12350335	130	181367	23	45.07	99
SRR7140031	12757394	692	192015	23	45.12	98.9
SRR7140032	12345439	122	181467	20	45.08	99
SRR7140033	12755327	695	174617	25	45.13	99
SRR7140034	12348245	122	196654	18	45.08	98.9
SRR7140035	12350197	144	190742	20	45.07	99
SRR7140036	13104447	1297	191548	23	45.37	99
SRR7140037	12348490	139	189562	23	45.06	99
SRR7140038	12349486	121	219681	19	45.08	98.9
SRR7140039	12323871	98	250315	18	45.12	99
SRR7140040	12313790	101	229515	18	45.13	98.9
SRR7140041	12532549	374	176101	22	45.08	98.9
SRR7140042	12332595	120	220609	20	45.08	99
SRR7140043	12338704	123	189639	24	45.09	98.9
SRR7140044	12345082	114	193821	20	45.08	98.9
SRR7140045	12323918	111	233074	17	45.12	98.9
SRR7140046	12342726	130	182561	19	45.08	99
SRR7140047	12336333	122	202972	18	45.08	98.9
SRR7140048	12352441	145	162219	26	45.07	98.9
SRR7140049	12479577	312	170500	24	44.97	98.9
SRR7140050	12340482	117	170740	21	45.07	99
SRR7140051	12350984	125	200798	21	45.07	98.8
SRR7140052	12351644	128	214991	21	45.08	98.9
SRR7140053	12371427	213	170440	21	45.08	99
SRR7140054	12308125	95	234756	17	45.14	99
SRR7140055	12650032	544	175225	22	45.12	99
SRR7140056	12987293	1054	171381	25	45.29	99
SRR7140057	12542310	381	196964	21	45.08	99
SRR7140058	12345026	124	187495	21	45.08	98.9
SRR7140059	12356197	137	172799	23	45.07	98.9
SRR7140060	12341778	131	163679	25	45.07	99
SRR7140061	12352175	129	210734	20	45.06	99
SRR7140062	12570850	448	172009	25	45.1	98.9
SRR7140063	29234774	27723	86192	89	41.8	100
SRR7140064	12325212	115	209931	17	45.14	99
SRR7140065	12316641	100	219109	16	45.13	99
SRR7140066	12319850	104	220368	19	45.13	98.9
SRR7140067	13476604	1813	155061	27	45.49	98.9
SRR7140068	12349348	131	194543	20	45.08	99
SRR7140069	12347795	132	185366	23	45.07	98.9
SRR7140070	12777968	701	198803	19	45.11	99
SRR7140071	12603147	495	174604	24	45.13	99
SRR7140072	12346842	135	171723	22	45.07	98.9
SRR7140073	12347552	119	194437	21	45.07	98.9
SRR7140074	12361190	131	210207	19	45.07	98.9
SRR7140075	12574714	441	150038	25	45.1	98.9
SRR7140076	24732108	874	167175	40	41.8	100
SRR7140077	12608159	503	158084	29	45.13	98.9
SRR7140078	12320817	102	238650	15	45.13	98.9
SRR7140079	12343110	131	180629	22	45.08	99
SRR7140080	12529458	372	174262	24	45.09	98.9
SRR7140081	12339692	126	183534	22	45.08	98.9
SRR7140082	12753575	714	163209	27	45.1	98.9
SRR7507279	13791628	2359	26345	153	44.24	98.7
SRR7657927	13234325	1465	37126	116	44.22	98.8
SRR7909129	12350769	91	239884	16	45.11	98.8
SRR7909130	12463737	193	119443	36	44.93	98.8
SRR7909131	12474409	200	100964	38	44.93	98.8
SRR7909132	13719674	1968	199858	21	44.51	98.8
SRR7909133	12344293	70	395960	12	45.12	98.8
SRR7909134	12352883	153	171109	24	45.11	98.8
SRR7909135	12592864	479	86630	49	45.09	98.8
SRR7909136	12325684	105	216417	19	45.12	98.9
SRR7909137	12348176	70	321203	13	45.12	98.8
SRR7909138	12329102	108	217556	19	45.12	99
SRR7909139	12662065	541	237921	19	44.94	98.8
SRR7909140	12470138	197	120169	32	44.93	98.8
SRR7909141	12296105	104	209795	19	45.13	98.9
SRR7909142	12097875	102	190182	18	45.1	98.7
SRR7909143	12479460	169	139523	30	44.92	98.9
SRR7909144	12350708	72	351489	13	45.12	98.8
SRR7909145	12328785	118	232966	17	45.11	98.9
SRR7909146	12399651	189	234339	19	45.1	98.8
SRR7909147	12346960	64	373770	12	45.12	98.9
SRR7909148	12356909	92	250546	17	45.1	98.8
SRR7909149	12415088	155	154572	27	45.03	98.9
SRR7909150	12384177	98	259363	17	45.06	98.8
SRR7909151	12833180	843	191275	21	44.83	99
SRR7909152	23643990	6528	13354	240	41.84	99.6
SRR7909153	12347990	78	297998	16	45.12	98.7
SRR7909154	12545680	369	237043	19	45	98.8
SRR7909155	12481715	194	115770	38	44.93	98.9
SRR7909156	12379767	108	276844	18	45.07	98.9
SRR7909157	12351170	96	250006	18	45.1	98.8
SRR7909158	13129543	1217	209014	21	44.75	98.9
SRR7909159	12420382	165	204489	19	45.05	98.8
SRR7909160	12511164	207	175552	24	44.94	98.8
SRR7909161	18183217	10067	92614	53	46.55	98.9
SRR7909162	12433702	162	367654	11	45.06	98.8
SRR7909163	12473259	168	143951	28	44.93	98.8
SRR7909164	12478771	189	138804	30	44.93	98.9
SRR7909165	12473637	187	125706	35	44.92	98.8
SRR7909166	12477944	169	141367	30	44.93	98.8
SRR7909167	12381844	186	214895	19	45.17	98.9
SRR7909168	12358219	88	275608	15	45.11	98.8
SRR7909169	12421480	149	163063	25	45	98.7
SRR7909170	12422618	165	256650	18	45.05	98.8
SRR7909171	12422374	132	166097	25	44.99	98.8
SRR7909172	13025489	1130	174816	23	44.81	98.9
SRR7909173	12595960	427	257410	17	45	98.9
SRR7909174	13612116	1848	240571	19	44.54	98.9
SRR7909175	12473000	188	128347	33	44.93	98.7
SRR7909176	12350846	78	387763	11	45.11	98.8
SRR7909177	12356232	78	382835	11	45.12	98.9
SRR7909178	12346625	74	419894	12	45.12	98.7
SRR7909179	12755147	709	249709	19	44.9	99.1
SRR7909180	12446907	249	309648	15	45.13	98.8
SRR7909181	12355179	105	266383	13	45.1	98.9
SRR7909182	13895367	2194	232532	21	44.38	98.9
SRR7909183	12350577	67	356001	12	45.12	98.8
SRR7909184	12349495	86	286501	14	45.11	98.7
SRR7909185	12094855	84	244441	14	45.12	98.8
SRR7909186	12471641	167	133045	33	44.92	98.8
SRR7909187	12467166	172	128962	26	44.94	98.9
SRR7909188	12485026	180	129232	29	44.92	98.8
SRR7909189	17540521	9211	91167	48	46.3	98.9
SRR7909190	12196523	1232	78586	40	45.57	89.6
SRR7909191	12380538	143	224468	19	45.06	98.9
SRR7909192	12352292	86	278436	15	45.12	98.8
SRR7909193	12566566	584	89289	47	45.2	98
SRR7909194	12351751	73	371256	13	45.11	98.8
SRR7909195	12346663	67	373953	10	45.12	98.9
SRR7909196	12471215	169	132579	30	44.92	98.8
SRR7909197	12348370	67	395222	11	45.12	98.7
SRR7909198	13579328	1784	220768	21	44.46	98.8
SRR7909199	13232926	1525	164236	28	46.43	98.6
SRR7909200	12316335	110	252562	17	45.12	99
SRR7909201	12507562	309	252905	15	45	98.9
SRR7909202	12656696	553	99386	44	45.26	98.5
SRR7909203	12353485	83	279848	13	45.11	98.8
SRR7909204	12470737	191	118773	33	44.94	98.9
SRR7909205	12563432	830	66674	64	45.27	96
SRR7909206	12351425	77	316146	15	45.11	98.8
SRR7909207	25128486	2550	25411	243	45.87	99.3
SRR7909208	12472181	177	129530	28	44.91	98.8
SRR7909209	12379396	100	274838	17	45.07	98.8
SRR7909210	12352974	85	350496	14	45.11	98.7
SRR7909211	13254551	1389	247342	18	44.69	98.8
SRR7909212	12467627	188	129489	33	44.93	98.9
SRR7909213	12888703	1363	66643	57	45.76	95.4
SRR7909214	12718639	744	85934	47	45.4	97.9
SRR7909215	12384817	104	259600	16	45.06	98.7
SRR7909216	12362923	115	197112	18	45.11	98.7
SRR7909217	12390987	183	188822	21	45.09	98.8
SRR7909218	12415945	121	168465	24	45.04	98.7
SRR7909219	12710990	574	123634	34	44.78	98.4
SRR7909220	12322054	101	227792	16	45.13	98.9
SRR7909221	12327224	131	189464	23	45.12	99
SRR7909222	13257676	1206	193738	22	44.33	98.7
SRR7909223	12381282	107	242954	17	45.07	98.8
SRR7909224	13240179	1401	89242	49	46.08	98.7
SRR7909225	12472054	157	163964	28	44.93	98.9
SRR7909226	12316917	156	132771	31	45.12	99
SRR7909227	12398492	230	199906	18	45.09	99
SRR7909228	12706795	672	185893	22	44.9	99
SRR7909229	12497152	212	134661	32	44.92	98.9
SRR7909230	12471712	207	103122	37	44.92	98.8
SRR7909231	12350475	72	290784	15	45.11	98.7
SRR7909232	12364191	114	221851	21	45.11	98.7
SRR7909233	12351884	76	313015	14	45.11	98.7
SRR7909234	12386416	99	274439	16	45.06	98.8
SRR7909235	12760057	505	157162	24	44.98	98.8
SRR7909236	12489770	195	161357	27	44.95	98.9
SRR7909237	12414891	120	241991	17	45.05	98.8
SRR7909238	12376289	141	199066	16	45.07	98.9
SRR7909239	12356362	85	347165	12	45.11	98.7
SRR7909240	12404029	122	242788	17	45.06	98.7
SRR7909241	12476220	182	132317	32	44.92	98.8
SRR7909242	12926343	930	169541	24	44.84	98.9
SRR7909243	12416552	160	260389	18	45.05	98.8
SRR7909244	12487471	404	104556	35	45.04	98.7
SRR7909245	12822956	757	223227	18	44.85	98.9
SRR7909246	12417528	164	124539	33	45.03	98.8
SRR7909247	12467477	189	112324	38	44.93	98.8
SRR7909248	12767759	763	201517	21	44.88	99
SRR7909249	12419147	160	140375	25	45.03	98.8
SRR7909250	12372809	153	190621	20	45.07	98.9
SRR7909251	12541940	356	104894	41	45.08	98.7
SRR7909252	12399911	125	247028	16	45.06	98.7
SRR7909253	12460714	220	328805	16	45.03	98.8
SRR7909254	12357506	112	349107	13	45.13	98.7
SRR7909255	12380737	98	266742	16	45.07	98.8
SRR7909256	13041031	1140	179585	21	44.77	99
SRR7909257	12343214	116	215679	19	45.11	98.9
SRR7909258	13514511	1712	207389	22	44.6	98.9
SRR7909259	12803755	716	198023	18	44.82	98.8
SRR7909260	12524923	584	86197	50	45.07	97
SRR7909261	12474973	201	113010	35	44.93	98.8
SRR7909262	12356353	94	291006	13	45.12	98.7
SRR7909263	12473491	180	112312	37	44.93	98.9
SRR7909264	12652540	570	92542	44	45.24	98.7
SRR7909265	12358377	103	257309	20	45.09	98.8
SRR7909266	12363065	92	296861	14	45.12	98.7
SRR7909267	12503659	218	130651	33	44.91	98.7
SRR7909268	12462578	183	123385	31	44.94	98.9
SRR7909269	12353730	83	369956	13	45.1	98.8
SRR7909270	12421277	232	163856	26	45.1	98.4
SRR7909271	12464632	169	135737	32	44.94	98.8
SRR7909272	12624762	540	89312	44	45.21	98.6
SRR7909273	12478510	184	139468	28	44.94	98.8
SRR7909274	12160050	596	107027	34	45.19	92.8
SRR7909275	12356413	81	271531	15	45.1	98.7
SRR7909276	12465328	166	139314	28	44.93	98.9
SRR7909277	12365016	116	229192	17	45.11	98.8
SRR7909278	13158857	1236	126953	33	45.11	99
SRR7909279	12463405	182	123585	33	44.93	98.9
SRR7909280	12469137	190	117990	37	44.93	98.8
SRR7909281	12411327	119	236583	18	45.06	98.8
SRR7909282	12353336	80	342567	12	45.12	98.8
SRR7909283	12347838	72	373929	13	45.11	98.8
SRR7909284	12414909	151	159713	21	45.03	98.7
SRR7909285	12410858	152	150156	29	45.05	98.8
SRR7909286	12610105	751	97341	39	45.3	96.3
SRR7909287	12512036	315	218112	17	44.97	98.8
SRR7909288	12355673	95	264452	14	45.12	98.7
SRR7909289	12357612	90	256945	13	45.1	98.8
SRR7909290	12474614	214	115423	36	44.92	98.9
SRR7909291	12470714	183	111037	36	44.94	98.8
SRR7909292	12468777	184	132395	30	44.92	98.9
SRR7909293	12470822	198	116489	35	44.94	98.9
SRR7909294	12328073	114	233257	17	45.12	98.9
SRR7909295	12733956	620	260708	18	44.97	98.9
SRR7909296	12381592	144	194031	19	45.06	98.8
SRR7909297	12387312	108	223769	18	45.06	98.8
SRR7909298	12414815	159	140350	31	45.03	98.9
SRR7909299	12348182	59	461154	11	45.12	98.8
SRR7909300	12409443	140	247369	15	45.06	98.7
SRR7909301	12425489	214	287614	16	45.06	98.9
SRR7909302	12351684	77	383323	13	45.12	98.8
SRR7909303	12630706	501	95625	45	45.21	98.8
SRR7909304	12412965	120	234373	18	45.04	98.9
SRR7909305	12100732	100	299080	15	45.1	98.8
SRR7909306	12415767	173	129497	29	45.03	98.9
SRR7909307	12349680	68	370983	12	45.12	98.8
SRR7909308	12499652	197	140440	31	44.94	98.8
SRR7909309	12378654	156	191376	21	45.07	99
SRR7909310	12480941	211	112607	38	44.92	98.8
SRR7909311	12472367	218	98773	43	44.93	98.8
SRR7909312	12427789	137	145371	26	45	98.8
SRR7909313	12477105	183	121152	32	44.92	98.9
SRR7909314	19427697	12170	86738	52	46.6	98.9
SRR7909315	12384248	219	181060	24	45.07	99
SRR7909316	12404357	136	137005	28	45.05	98.8
SRR7909317	12493779	293	221858	20	45.03	98.8
SRR7909318	12493368	248	110500	36	44.92	98.8
SRR7909319	12432189	193	228654	18	45.04	98.8
SRR7909320	12388387	124	201922	23	45.05	98.7
SRR7909321	25089170	2615	148701	50	41.8	100
SRR7909322	12501308	204	134777	31	44.91	98.8
SRR7909323	12350956	92	288204	14	45.11	98.8
SRR7909324	12579681	412	109577	37	45.12	98.7
SRR7909325	12387689	100	227667	19	45.06	98.7
SRR7909326	12354562	84	353610	14	45.11	98.8
SRR7909327	12630726	518	119669	35	45.24	98.3
SRR7909328	12420879	131	147244	26	45.01	98.7
SRR7909329	12351354	106	242035	18	45.12	98.7
SRR7909330	12353008	79	297449	13	45.11	98.7
SRR7909331	12414927	171	125063	29	45.04	98.8
SRR7909332	12338798	504	135736	30	45.19	95.5
SRR7909333	12465843	172	128699	30	44.95	98.9
SRR7909334	12408047	129	198836	23	44.99	98.9
SRR7909335	12720353	668	191075	22	44.87	98.9
SRR7909336	12477076	182	137559	27	44.92	98.8
SRR7909337	12734379	628	212302	20	44.87	98.9
SRR7909338	12398667	109	289855	12	45.06	98.7
SRR7909339	12418837	119	178358	23	45.01	98.7
SRR7909340	12340493	135	171092	22	45.11	98.9
SRR7909341	12352506	92	226224	16	45.11	98.8
SRR7909342	12413057	156	136912	29	45.04	98.8
SRR7909343	12350361	84	239013	16	45.1	98.8
SRR7909344	12426987	147	150506	25	45	98.9
SRR7909345	12417590	143	172390	22	45.03	98.9
SRR7909346	12395718	124	205965	22	45.06	98.8
SRR7909347	12388847	118	215918	20	45.06	98.7
SRR7909348	12383653	165	200152	19	45.08	98.8
SRR7909349	12642674	507	183494	19	44.95	98.8
SRR7909350	12359803	113	214753	18	45.11	98.7
SRR7909351	12474326	171	142052	30	44.92	98.8
SRR7909352	12409683	159	197619	19	45.06	98.7
SRR7909353	12475285	183	121813	32	44.92	98.9
SRR7909354	12481407	184	125629	32	44.92	98.8
SRR7909355	12350718	79	346717	13	45.12	98.8
SRR7909356	12099601	108	192777	19	45.1	98.8
SRR7909357	12322939	144	197592	21	45.12	98.9
SRR7909358	13833731	2145	209585	25	44.42	98.9
SRR7909359	12290891	99	222484	17	45.11	98.9
SRR7909360	19349282	11976	105404	49	46.59	98.8
SRR7909361	12487002	197	112979	36	44.93	98.9
SRR7909362	12350231	76	332126	14	45.12	98.7
SRR7909363	12180417	716	99437	37	45.16	92.6
SRR7909364	12475428	164	156437	26	44.93	98.8
SRR7909365	12492669	212	110286	35	44.92	98.8
SRR7909366	12330750	111	223828	18	45.13	99
SRR7909367	12464043	204	107604	38	44.92	98.8
SRR7909368	12467984	190	116539	33	44.94	98.9
SRR7909369	12741464	627	271121	19	44.89	98.9
SRR7909370	12348878	83	256943	17	45.1	98.7
SRR7909371	12428142	225	245083	16	45.09	98.9
SRR7909372	25084434	1862	115421	60	41.83	100
SRR7909373	12383296	109	258968	19	45.06	98.7
SRR7909374	18701559	11318	99631	48	46.34	98.8
SRR7909375	12475433	203	110625	34	44.92	98.9
SRR7909376	12428394	141	169236	24	45	98.8
SRR7909377	12514521	219	143538	31	44.94	98.8
SRR7909378	12218495	1144	53678	67	45.16	90.1
SRR7909379	12407424	135	162925	24	45.04	98.7
SRR7909380	12416533	170	133224	32	45.03	98.9
SRR7909381	12470913	175	124873	30	44.92	98.9
SRR7909382	12534192	267	123234	32	44.88	98.8
SRR7909383	12485858	355	92709	44	45.04	98.8
SRR7909384	12474045	198	116642	35	44.92	98.7
SRR7909385	12479291	200	120417	32	44.91	98.8
SRR7909386	12467741	154	133369	31	44.94	98.8
SRR7909387	13243639	1436	195811	22	44.67	99
SRR7909388	12798721	752	203419	19	44.82	99.1
SRR7909389	12830753	713	156083	27	45.49	98.9
SRR7909390	12591794	598	81084	48	45.21	98
SRR7909391	12379772	155	190632	16	45.07	98.9
SRR7909392	12432015	146	149829	27	44.99	98.9
SRR7909393	12425520	203	278732	15	45.22	98.7
SRR7909394	12461429	183	206284	21	45.01	98.8
SRR7909395	12382861	107	221368	18	45.07	98.7
SRR7909396	12348421	75	381358	12	45.12	98.8
SRR7909397	12478584	197	110957	37	44.93	98.9
SRR7909398	12352052	80	300314	14	45.12	98.8
SRR7909399	12343367	66	357956	12	45.11	98.9
SRR7909400	12351643	60	491525	10	45.12	98.9
SRR7909401	12477125	194	123604	32	44.93	98.7
SRR7909402	12611519	513	115973	33	45.22	98.5
SRR7909403	12465757	177	116440	32	44.93	98.8
SRR7909404	12354258	91	311709	16	45.1	98.7
SRR7909405	12314722	112	237409	17	45.11	99
SRR7909406	12476495	182	121399	33	44.92	98.8
SRR7909407	12381845	137	219421	19	45.08	98.9
SRR7909408	12381849	126	189282	21	45	98.8
SRR7909409	12211719	659	92653	41	45.18	93.1
SRR7909410	12850339	816	120748	36	45.53	98.5
SRR7909411	12429190	145	144200	26	45	98.7
SRR7909412	12386029	158	238121	19	45.09	98.7
SRR7909413	12387071	110	198169	20	45.06	98.8
SRR7909414	12319031	113	207898	21	45.11	98.9
SRR7909415	14585960	3259	190707	23	45.98	98.8
SRR7909416	12403930	141	236218	16	45.05	98.8
SRR7909417	12561332	418	119563	35	45.14	98.4
SRR7909418	12694555	604	84285	50	45.29	98.7
SRR7909419	12416063	160	136879	30	45.03	98.8
SRR7909420	12346848	101	232968	18	45.1	98.9
SRR7909421	18374170	6787	144450	31	51.52	98.7
SRR7909422	12742172	409	261302	18	44.98	98.8
SRR7976540	12339746	190	117077	34	45.11	98.8
SRR7976541	12348766	251	88398	42	45.1	98.8
SRR7976542	12351716	165	142598	26	45.1	98.8
SRR7976543	12348099	323	68751	53	45.11	98.9
SRR7976544	12366767	165	138991	29	45.1	98.9
SRR7976545	12358453	235	93962	43	45.1	98.9
SRR7976546	12316175	360	62331	66	45.1	98.9
SRR7976547	12399367	240	108151	35	45.1	98.8
SRR7976548	12351260	244	101793	38	45.09	98.8
SRR7976549	12373008	290	81428	46	45.09	98.8
SRR7976550	12366352	133	188630	21	45.09	98.9
SRR7976551	12295785	655	33712	108	45.15	98.9
SRR7976552	12352100	190	110659	34	45.1	98.9
SRR7976553	12337388	275	84984	46	45.1	98.8
SRR7976554	12321589	504	44482	85	45.12	98.8
SRR7976555	12351377	339	69330	53	45.11	98.9
SRR7976556	12350694	235	99947	37	45.1	98.9
SRR7976557	12352227	223	103591	35	45.09	98.8
SRR7976558	12360279	300	81697	49	45.09	98.8
SRR7976559	12345404	216	97805	38	45.11	98.8
SRR7976560	12355322	246	86774	43	45.11	98.9
SRR7976561	12344043	425	51404	69	45.09	98.9
SRR7976562	12345824	249	98508	40	45.1	98.8
SRR7976563	12127804	1639	12913	295	45.2	97.4
SRR7976564	12356094	246	87579	45	45.1	98.8
SRR7976565	12343483	209	101806	34	45.1	98.8
SRR7976566	12364104	213	109840	31	45.09	98.9
SRR7976567	12364144	198	118764	30	45.1	98.8
SRR7976568	12360520	176	131203	28	45.11	98.9
SRR7976569	12773231	730	153947	25	44.86	98.8
SRR7976570	12351483	238	97205	41	45.09	98.8
SRR7976571	12349587	219	104499	37	45.1	98.8
SRR7976572	12364619	198	114533	33	45.1	98.9
SRR7976573	12352070	231	96751	39	45.09	98.9
SRR7976574	12344604	340	71251	56	45.1	98.9
SRR7976575	12342629	263	83334	46	45.1	98.9
SRR7976576	12347574	254	88612	44	45.1	98.8
SRR7976577	12378813	228	94295	42	45.09	98.8
SRR7976578	12356117	161	132606	27	45.09	98.8
SRR7976579	12368299	231	102755	39	45.09	98.9
SRR7976580	12363235	254	97518	41	45.1	98.9
SRR7976581	12364806	213	107916	35	45.1	98.9
SRR7976582	12277410	281	79510	50	45.11	98.9
SRR7976583	12351351	227	107485	36	45.11	98.9
SRR7976584	12394812	298	83535	42	45.11	98.9
SRR7976585	12382973	291	71086	54	45.1	98.8
SRR7976586	12390626	225	113879	34	45.1	98.8
SRR7976587	12369482	252	98796	43	45.09	98.8
SRR7976588	12337164	462	47081	80	45.12	98.9
SRR7976589	12350262	186	120559	31	45.1	98.8
SRR7976590	12359513	218	102857	36	45.11	98.8
SRR7976591	12376573	198	127838	29	45.09	98.9
SRR7976592	12354247	311	67217	53	45.11	98.9
SRR7976593	12363557	230	91429	41	45.1	98.8
SRR7976594	12371646	248	85156	45	45.09	98.8
SRR7976595	12299598	834	25996	146	45.15	98.8
SRR7976596	12313905	654	33535	115	45.13	98.9
SRR7976597	12352519	267	86077	46	45.09	98.8
SRR7976598	12360337	227	103113	36	45.09	98.9
SRR7976599	12359248	217	106783	37	45.1	98.9
SRR7976600	12354176	227	94446	39	45.09	98.9
SRR7976601	12360775	292	86109	45	45.11	98.9
SRR7976602	12350070	224	87277	39	45.1	98.9
SRR7976603	12351935	226	103579	39	45.11	98.9
SRR7976604	12369742	188	124166	33	45.1	98.9
SRR7976605	12359161	310	79632	47	45.1	98.9
SRR7976606	12362562	199	115406	33	45.1	98.9
SRR7976607	12359041	249	94267	41	45.1	98.9
SRR7976608	12366329	217	102518	35	45.09	98.9
SRR7976609	12346747	207	113639	32	45.1	98.8
SRR7976610	12349444	273	69742	55	45.1	98.9
SRR7976611	12352757	287	78658	49	45.1	98.8
SRR7976612	12356347	237	90938	38	45.09	98.8
SRR7976613	12379263	199	117291	31	45.09	98.9
SRR7976614	12363338	160	155612	27	45.09	98.9
SRR7976615	12350623	225	104155	37	45.1	98.9
SRR7976616	12358752	159	174211	24	45.1	98.9
SRR7976617	12326378	260	75982	45	45.1	98.8
SRR9007776	12293329	217	119164	36	45.18	98.8
SRR9201318	12568055	582	66120	61	45.06	98.8
SRR9316720	12297184	87	254646	18	45.12	98.8
SRR9316721	12422479	158	286673	15	45.1	98.8
SRR9316722	12294850	72	316679	12	45.13	98.9
SRR9316723	12432442	106	257668	18	45.11	98.9
SRR9316724	15317509	2939	101213	45	48.97	98.8
SRR9316725	12385399	203	119446	33	45.07	98.9
SRR9316726	12374646	101	325947	15	45.12	98.8
SRR9316727	12337085	97	357394	12	45.12	98.8
SRR9316728	12312544	67	296100	11	45.13	98.8
SRR9316729	12371464	114	281129	16	45.12	98.9
SRR9316730	12076651	129	181891	24	45.1	98.8
SRR9316731	12076034	129	161281	23	45.11	98.8
SRR9316732	12342129	87	255399	15	45.13	98.8
SRR9316733	12345418	90	255504	16	45.13	98.9
SRR9316734	12336972	74	298676	13	45.13	98.9
SRR9316735	12639664	361	292910	14	45.09	98.9
SRR9316736	12350347	81	285289	17	45.12	98.8
SRR9316737	12457481	357	128771	35	45.18	99
SRR9316738	12333456	93	271359	14	45.12	98.8
SRR9316739	12332545	199	128543	29	45.09	98.9
SRR9316740	12306161	110	341483	13	45.12	98.8
SRR9316741	12273845	104	248650	17	45.12	98.8
SRR9316742	12300596	116	257609	16	45.11	98.8
SRR9316743	12320981	108	285391	14	45.11	98.9
SRR9316744	12345859	229	99135	41	45.06	98.8
SRR9316745	12311952	97	267453	16	45.12	98.8
SRR9316746	12366276	100	310351	13	45.12	98.9
SRR9316747	12318709	109	277670	15	45.12	98.9
SRR9316748	12377259	111	259294	16	45.11	98.9
SRR9316749	12388086	127	322165	12	45.11	98.9
SRR9316750	12422303	210	163620	24	45.11	98.8
SRR9316751	12371351	180	154262	27	45.07	98.9
SRR9316752	12377578	113	307976	12	45.11	98.9
SRR9316753	12351602	80	281269	15	45.13	98.9
SRR9316754	12300762	80	285209	14	45.13	98.9
SRR9316755	12389953	147	249180	17	45.09	98.8
SRR9316756	12376631	117	333378	16	45.11	98.9
SRR9316757	12349949	79	286617	13	45.13	98.8
SRR9316758	12327351	94	252713	18	45.13	98.8
SRR9316759	12335655	79	285318	14	45.13	98.9
SRR9316760	12343663	85	286086	14	45.12	98.8
SRR9316761	12336783	70	382723	13	45.13	98.8
SRR9316762	12777564	742	118470	35	45.29	98.9
SRR9316763	12579614	115	285389	14	45.12	98.9
SRR9316764	12312453	80	295782	15	45.13	98.9
SRR9316765	12349025	89	267383	16	45.13	98.8
SRR9316766	12324432	116	267485	15	45.11	98.9
SRR9316767	12354196	115	270946	14	45.12	98.8
SRR9316768	12336815	68	328627	12	45.13	98.8
SRR9316769	12313532	108	270950	14	45.13	98.9
SRR9316770	12356861	104	285332	13	45.11	98.9
SRR9316771	12350671	76	347807	12	45.13	98.8
SRR9316772	12401678	182	159365	23	45.11	98.8
SRR9316773	12350751	91	259254	16	45.12	98.8
SRR9316774	12351472	80	320043	13	45.13	98.8
SRR9316775	15408216	3215	98310	45	48.45	98.9
SRR9316776	12620960	324	307759	14	45.1	98.8
SRR9316777	12709138	424	298845	13	45.09	98.8
SRR9316778	12286647	74	359840	11	45.13	98.8
SRR9316779	12380984	181	126736	31	45.07	98.8
SRR9316780	12603497	508	129173	28	45.25	98.9
SRR9316781	12807463	785	122786	29	45.47	98.8
SRR9316782	12331165	90	325740	13	45.13	98.8
SRR9316783	12290107	82	259326	16	45.13	98.9
SRR9316784	12527414	276	296801	13	45.1	98.9
SRR9316785	12443148	255	141618	31	45.15	98.8
SRR9316786	12349493	90	248951	15	45.13	98.8
SRR9316787	12502601	96	256424	16	45.13	98.9
SRR9316788	12358798	148	167678	24	45.09	98.9
SRR9316789	12596308	437	182956	21	45.24	98.9
SRR9316790	12349955	69	374513	11	45.12	98.9
SRR9316791	12312620	74	267747	13	45.13	98.8
SRR9316792	12317521	73	393867	10	45.12	98.9
SRR9316793	12298695	81	333173	11	45.13	98.8
SRR9316794	12311717	72	342320	12	45.12	98.9
SRR9316795	12376372	112	331409	12	45.11	98.8
SRR9316796	12387766	126	295732	14	45.1	98.8
SRR9316797	12356210	90	285330	13	45.13	98.9
SRR9316798	12385502	187	153578	24	45.12	98.8
SRR9316799	12347651	71	374519	11	45.13	98.9
SRR9316800	12403077	328	109731	39	45.13	98.8
SRR9316801	12380387	125	267296	18	45.1	98.8
SRR9316802	12353141	93	257656	16	45.12	98.9
SRR9316803	13466473	1692	128647	30	46.7	98.8
SRR9316804	12353488	97	274192	14	45.12	98.8
SRR9316805	12353291	97	254592	16	45.12	98.8
SRR9316806	12274021	88	241466	17	45.13	98.8
SRR9316807	12284390	75	270974	14	45.14	98.8
SRR9316808	12351872	88	270949	15	45.13	98.8
SRR9316809	12400946	175	152698	23	45.11	98.8
SRR9316810	12376909	187	128118	32	45.07	98.9
SRR9316811	12352515	81	259543	15	45.12	98.8
SRR9316812	12352204	91	281950	14	45.12	98.9
SRR9316813	12348978	82	285720	15	45.13	98.8
SRR9316814	12605826	84	294955	14	45.13	98.9
SRR9316815	12351604	168	122033	29	45.08	98.9
SRR9316816	12332537	77	263115	13	45.13	98.8
SRR9316817	12338351	87	285290	15	45.13	98.8
SRR9325914	12309924	118	171726	26	45.12	98.8
SRR9325915	12307733	103	193433	20	45.13	98.9
SRR9325916	12317111	123	199608	22	45.13	98.9
SRR9325917	13768203	1841	178536	26	47.62	98.9
SRR9325918	12306466	109	189514	20	45.13	98.9
SRR9325919	12307148	106	222669	20	45.13	98.9
SRR9325920	12323735	136	174916	23	45.13	98.9
SRR9325921	12322545	127	192569	22	45.12	98.8
SRR9325922	12333478	140	204720	20	45.13	98.9
SRR9325923	12324121	131	185375	23	45.12	98.8
SRR9325924	12315861	121	193438	22	45.13	98.9
SRR9325925	12325447	133	178039	23	45.13	98.9
SRR9325926	12318106	131	170023	22	45.13	98.9
SRR9325927	12313431	122	185368	22	45.13	98.9
SRR9325928	12316299	125	210656	19	45.13	98.9
SRR9325929	12329183	137	192570	23	45.12	98.8
SRR9325930	12307745	101	223269	20	45.13	98.9
SRR9325931	12389629	189	210905	20	45.08	98.8
SRR9325932	12321383	130	179933	22	45.13	98.9
SRR9325933	12328982	155	170024	26	45.12	98.9
SRR9325934	12331005	149	170025	23	45.13	98.9
SRR9325935	12322279	131	199661	22	45.12	98.8
SRR9325936	12325113	145	177985	24	45.12	98.9
SRR9325937	12312985	123	193468	22	45.13	98.9
SRR9325938	12326492	137	194819	21	45.13	98.9
SRR9325939	12325747	147	168708	24	45.12	98.9
SRR9645762	12754401	999	61296	66	45.26	97.9
SRR9645764	12781240	999	48576	79	45.28	97.3
SRR9993948	12323870	311	68607	57	45.11	99
SRR9993949	12319272	305	72272	49	45.08	98.8

## Sheet: Table S4
Table S4. Gene distribution in the pan-genome of 1,306 C.auris strains.
Gene name	Genome compartment	Number of isolates present	Percent
B9J08_000008	Core	1307	1
B9J08_000009	Core	1307	1
B9J08_000010	Core	1307	1
B9J08_000011	Core	1307	1
B9J08_000012	Core	1307	1
B9J08_000013	Core	1307	1
B9J08_000014	Core	1307	1
B9J08_000015	Core	1307	1
B9J08_000016	Core	1307	1
B9J08_000017	Core	1307	1
B9J08_000018	Core	1307	1
B9J08_000019	Core	1307	1
B9J08_000020	Core	1307	1
B9J08_000021	Core	1307	1
B9J08_000023	Core	1307	1
B9J08_000024	Core	1307	1
B9J08_000025	Core	1307	1
B9J08_000026	Core	1307	1
B9J08_000027	Core	1307	1
B9J08_000028	Core	1307	1
B9J08_000029	Core	1307	1
B9J08_000030	Core	1307	1
B9J08_000031	Core	1307	1
B9J08_000032	Core	1307	1
B9J08_000033	Core	1307	1
B9J08_000034	Core	1307	1
B9J08_000035	Core	1307	1
B9J08_000036	Core	1307	1
B9J08_000037	Core	1307	1
B9J08_000038	Core	1307	1
B9J08_000039	Core	1307	1
B9J08_000040	Core	1307	1
B9J08_000041	Core	1307	1
B9J08_000042	Core	1307	1
B9J08_000043	Core	1307	1
B9J08_000044	Core	1307	1
B9J08_000045	Core	1307	1
B9J08_000047	Core	1307	1
B9J08_000048	Core	1307	1
B9J08_000049	Core	1307	1
B9J08_000050	Core	1307	1
B9J08_000051	Core	1307	1
B9J08_000053	Core	1307	1
B9J08_000054	Core	1307	1
B9J08_000055	Core	1307	1
B9J08_000056	Core	1307	1
B9J08_000057	Core	1307	1
B9J08_000059	Core	1307	1
B9J08_000060	Core	1307	1
B9J08_000061	Core	1307	1
B9J08_000062	Core	1307	1
B9J08_000063	Core	1307	1
B9J08_000064	Core	1307	1
B9J08_000065	Core	1307	1
B9J08_000066	Core	1307	1
B9J08_000067	Core	1307	1
B9J08_000068	Core	1307	1
B9J08_000069	Core	1307	1
B9J08_000070	Core	1307	1
B9J08_000071	Core	1307	1
B9J08_000072	Core	1307	1
B9J08_000073	Core	1307	1
B9J08_000074	Core	1307	1
B9J08_000075	Core	1307	1
B9J08_000076	Core	1307	1
B9J08_000077	Core	1307	1
B9J08_000078	Core	1307	1
B9J08_000079	Core	1307	1
B9J08_000080	Core	1307	1
B9J08_000081	Core	1307	1
B9J08_000082	Core	1307	1
B9J08_000083	Core	1307	1
B9J08_000084	Core	1307	1
B9J08_000085	Core	1307	1
B9J08_000086	Core	1307	1
B9J08_000087	Core	1307	1
B9J08_000088	Core	1307	1
B9J08_000089	Core	1307	1
B9J08_000090	Core	1307	1
B9J08_000091	Core	1307	1
B9J08_000092	Core	1307	1
B9J08_000093	Core	1307	1
B9J08_000094	Core	1307	1
B9J08_000095	Core	1307	1
B9J08_000096	Core	1307	1
B9J08_000097	Core	1307	1
B9J08_000098	Core	1307	1
B9J08_000099	Core	1307	1
B9J08_000100	Core	1307	1
B9J08_000101	Core	1307	1
B9J08_000102	Core	1307	1
B9J08_000103	Core	1307	1
B9J08_000104	Core	1307	1
B9J08_000105	Core	1307	1
B9J08_000106	Core	1307	1
B9J08_000107	Core	1307	1
B9J08_000108	Core	1307	1
B9J08_000109	Core	1307	1
B9J08_000110	Core	1307	1
B9J08_000111	Core	1307	1
B9J08_000112	Core	1307	1
B9J08_000113	Core	1307	1
B9J08_000114	Core	1307	1
B9J08_000115	Core	1307	1
B9J08_000117	Core	1307	1
B9J08_000118	Core	1307	1
B9J08_000119	Core	1307	1
B9J08_000120	Core	1307	1
B9J08_000121	Core	1307	1
B9J08_000122	Core	1307	1
B9J08_000123	Core	1307	1
B9J08_000124	Core	1307	1
B9J08_000125	Core	1307	1
B9J08_000126	Core	1307	1
B9J08_000127	Core	1307	1
B9J08_000128	Core	1307	1
B9J08_000129	Core	1307	1
B9J08_000130	Core	1307	1
B9J08_000131	Core	1307	1
B9J08_000132	Core	1307	1
B9J08_000133	Core	1307	1
B9J08_000135	Core	1307	1
B9J08_000136	Core	1307	1
B9J08_000137	Core	1307	1
B9J08_000138	Core	1307	1
B9J08_000139	Core	1307	1
B9J08_000140	Core	1307	1
B9J08_000141	Core	1307	1
B9J08_000142	Core	1307	1
B9J08_000143	Core	1307	1
B9J08_000144	Core	1307	1
B9J08_000145	Core	1307	1
B9J08_000146	Core	1307	1
B9J08_000147	Core	1307	1
B9J08_000148	Core	1307	1
B9J08_000149	Core	1307	1
B9J08_000150	Core	1307	1
B9J08_000151	Core	1307	1
B9J08_000152	Core	1307	1
B9J08_000153	Core	1307	1
B9J08_000154	Core	1307	1
B9J08_000155	Core	1307	1
B9J08_000156	Core	1307	1
B9J08_000158	Core	1307	1
B9J08_000159	Core	1307	1
B9J08_000160	Core	1307	1
B9J08_000161	Core	1307	1
B9J08_000162	Core	1307	1
B9J08_000163	Core	1307	1
B9J08_000164	Core	1307	1
B9J08_000165	Core	1307	1
B9J08_000166	Core	1307	1
B9J08_000167	Core	1307	1
B9J08_000168	Core	1307	1
B9J08_000169	Core	1307	1
B9J08_000170	Core	1307	1
B9J08_000171	Core	1307	1
B9J08_000172	Core	1307	1
B9J08_000173	Core	1307	1
B9J08_000174	Core	1307	1
B9J08_000175	Core	1307	1
B9J08_000176	Core	1307	1
B9J08_000177	Core	1307	1
B9J08_000179	Core	1307	1
B9J08_000180	Core	1307	1
B9J08_000181	Core	1307	1
B9J08_000182	Core	1307	1
B9J08_000183	Core	1307	1
B9J08_000184	Core	1307	1
B9J08_000185	Core	1307	1
B9J08_000186	Core	1307	1
B9J08_000187	Core	1307	1
B9J08_000188	Core	1307	1
B9J08_000189	Core	1307	1
B9J08_000190	Core	1307	1
B9J08_000192	Core	1307	1
B9J08_000193	Core	1307	1
B9J08_000195	Core	1307	1
B9J08_000196	Core	1307	1
B9J08_000197	Core	1307	1
B9J08_000198	Core	1307	1
B9J08_000199	Core	1307	1
B9J08_000200	Core	1307	1
B9J08_000201	Core	1307	1
B9J08_000202	Core	1307	1
B9J08_000203	Core	1307	1
B9J08_000204	Core	1307	1
B9J08_000205	Core	1307	1
B9J08_000206	Core	1307	1
B9J08_000207	Core	1307	1
B9J08_000208	Core	1307	1
B9J08_000209	Core	1307	1
B9J08_000210	Core	1307	1
B9J08_000211	Core	1307	1
B9J08_000212	Core	1307	1
B9J08_000213	Core	1307	1
B9J08_000214	Core	1307	1
B9J08_000215	Core	1307	1
B9J08_000216	Core	1307	1
B9J08_000217	Core	1307	1
B9J08_000219	Core	1307	1
B9J08_000220	Core	1307	1
B9J08_000221	Core	1307	1
B9J08_000222	Core	1307	1
B9J08_000223	Core	1307	1
B9J08_000224	Core	1307	1
B9J08_000225	Core	1307	1
B9J08_000226	Core	1307	1
B9J08_000227	Core	1307	1
B9J08_000228	Core	1307	1
B9J08_000229	Core	1307	1
B9J08_000230	Core	1307	1
B9J08_000231	Core	1307	1
B9J08_000232	Core	1307	1
B9J08_000234	Core	1307	1
B9J08_000235	Core	1307	1
B9J08_000237	Core	1307	1
B9J08_000238	Core	1307	1
B9J08_000239	Core	1307	1
B9J08_000240	Core	1307	1
B9J08_000241	Core	1307	1
B9J08_000242	Core	1307	1
B9J08_000243	Core	1307	1
B9J08_000244	Core	1307	1
B9J08_000246	Core	1307	1
B9J08_000247	Core	1307	1
B9J08_000248	Core	1307	1
B9J08_000249	Core	1307	1
B9J08_000250	Core	1307	1
B9J08_000251	Core	1307	1
B9J08_000252	Core	1307	1
B9J08_000253	Core	1307	1
B9J08_000254	Core	1307	1
B9J08_000255	Core	1307	1
B9J08_000256	Core	1307	1
B9J08_000257	Core	1307	1
B9J08_000258	Core	1307	1
B9J08_000259	Core	1307	1
B9J08_000260	Core	1307	1
B9J08_000261	Core	1307	1
B9J08_000262	Core	1307	1
B9J08_000263	Core	1307	1
B9J08_000264	Core	1307	1
B9J08_000265	Core	1307	1
B9J08_000266	Core	1307	1
B9J08_000267	Core	1307	1
B9J08_000268	Core	1307	1
B9J08_000269	Core	1307	1
B9J08_000270	Core	1307	1
B9J08_000271	Core	1307	1
B9J08_000272	Core	1307	1
B9J08_000273	Core	1307	1
B9J08_000274	Core	1307	1
B9J08_000275	Core	1307	1
B9J08_000276	Core	1307	1
B9J08_000277	Core	1307	1
B9J08_000278	Core	1307	1
B9J08_000279	Core	1307	1
B9J08_000280	Core	1307	1
B9J08_000281	Core	1307	1
B9J08_000282	Core	1307	1
B9J08_000283	Core	1307	1
B9J08_000284	Core	1307	1
B9J08_000285	Core	1307	1
B9J08_000286	Core	1307	1
B9J08_000287	Core	1307	1
B9J08_000288	Core	1307	1
B9J08_000289	Core	1307	1
B9J08_000290	Core	1307	1
B9J08_000292	Core	1307	1
B9J08_000293	Core	1307	1
B9J08_000294	Core	1307	1
B9J08_000295	Core	1307	1
B9J08_000296	Core	1307	1
B9J08_000297	Core	1307	1
B9J08_000298	Core	1307	1
B9J08_000299	Core	1307	1
B9J08_000300	Core	1307	1
B9J08_000301	Core	1307	1
B9J08_000302	Core	1307	1
B9J08_000303	Core	1307	1
B9J08_000306	Core	1307	1
B9J08_000307	Core	1307	1
B9J08_000308	Core	1307	1
B9J08_000309	Core	1307	1
B9J08_000310	Core	1307	1
B9J08_000311	Core	1307	1
B9J08_000312	Core	1307	1
B9J08_000313	Core	1307	1
B9J08_000314	Core	1307	1
B9J08_000315	Core	1307	1
B9J08_000316	Core	1307	1
B9J08_000317	Core	1307	1
B9J08_000318	Core	1307	1
B9J08_000319	Core	1307	1
B9J08_000320	Core	1307	1
B9J08_000321	Core	1307	1
B9J08_000323	Core	1307	1
B9J08_000325	Core	1307	1
B9J08_000326	Core	1307	1
B9J08_000327	Core	1307	1
B9J08_000328	Core	1307	1
B9J08_000329	Core	1307	1
B9J08_000330	Core	1307	1
B9J08_000331	Core	1307	1
B9J08_000332	Core	1307	1
B9J08_000333	Core	1307	1
B9J08_000334	Core	1307	1
B9J08_000335	Core	1307	1
B9J08_000336	Core	1307	1
B9J08_000337	Core	1307	1
B9J08_000338	Core	1307	1
B9J08_000339	Core	1307	1
B9J08_000340	Core	1307	1
B9J08_000341	Core	1307	1
B9J08_000343	Core	1307	1
B9J08_000344	Core	1307	1
B9J08_000345	Core	1307	1
B9J08_000346	Core	1307	1
B9J08_000347	Core	1307	1
B9J08_000348	Core	1307	1
B9J08_000349	Core	1307	1
B9J08_000350	Core	1307	1
B9J08_000351	Core	1307	1
B9J08_000352	Core	1307	1
B9J08_000353	Core	1307	1
B9J08_000354	Core	1307	1
B9J08_000355	Core	1307	1
B9J08_000356	Core	1307	1
B9J08_000358	Core	1307	1
B9J08_000359	Core	1307	1
B9J08_000362	Core	1307	1
B9J08_000364	Core	1307	1
B9J08_000365	Core	1307	1
B9J08_000366	Core	1307	1
B9J08_000367	Core	1307	1
B9J08_000368	Core	1307	1
B9J08_000371	Core	1307	1
B9J08_000372	Core	1307	1
B9J08_000373	Core	1307	1
B9J08_000374	Core	1307	1
B9J08_000375	Core	1307	1
B9J08_000376	Core	1307	1
B9J08_000379	Core	1307	1
B9J08_000380	Core	1307	1
B9J08_000381	Core	1307	1
B9J08_000382	Core	1307	1
B9J08_000383	Core	1307	1
B9J08_000384	Core	1307	1
B9J08_000385	Core	1307	1
B9J08_000386	Core	1307	1
B9J08_000387	Core	1307	1
B9J08_000388	Core	1307	1
B9J08_000389	Core	1307	1
B9J08_000390	Core	1307	1
B9J08_000391	Core	1307	1
B9J08_000392	Core	1307	1
B9J08_000393	Core	1307	1
B9J08_000394	Core	1307	1
B9J08_000395	Core	1307	1
B9J08_000396	Core	1307	1
B9J08_000397	Core	1307	1
B9J08_000398	Core	1307	1
B9J08_000399	Core	1307	1
B9J08_000400	Core	1307	1
B9J08_000401	Core	1307	1
B9J08_000402	Core	1307	1
B9J08_000404	Core	1307	1
B9J08_000405	Core	1307	1
B9J08_000406	Core	1307	1
B9J08_000407	Core	1307	1
B9J08_000408	Core	1307	1
B9J08_000409	Core	1307	1
B9J08_000412	Core	1307	1
B9J08_000413	Core	1307	1
B9J08_000414	Core	1307	1
B9J08_000415	Core	1307	1
B9J08_000416	Core	1307	1
B9J08_000417	Core	1307	1
B9J08_000418	Core	1307	1
B9J08_000419	Core	1307	1
B9J08_000421	Core	1307	1
B9J08_000422	Core	1307	1
B9J08_000423	Core	1307	1
B9J08_000424	Core	1307	1
B9J08_000425	Core	1307	1
B9J08_000426	Core	1307	1
B9J08_000427	Core	1307	1
B9J08_000428	Core	1307	1
B9J08_000429	Core	1307	1
B9J08_000430	Core	1307	1
B9J08_000431	Core	1307	1
B9J08_000432	Core	1307	1
B9J08_000434	Core	1307	1
B9J08_000435	Core	1307	1
B9J08_000436	Core	1307	1
B9J08_000437	Core	1307	1
B9J08_000438	Core	1307	1
B9J08_000442	Core	1307	1
B9J08_000443	Core	1307	1
B9J08_000444	Core	1307	1
B9J08_000445	Core	1307	1
B9J08_000446	Core	1307	1
B9J08_000450	Core	1307	1
B9J08_000451	Core	1307	1
B9J08_000452	Core	1307	1
B9J08_000453	Core	1307	1
B9J08_000454	Core	1307	1
B9J08_000455	Core	1307	1
B9J08_000456	Core	1307	1
B9J08_000457	Core	1307	1
B9J08_000458	Core	1307	1
B9J08_000459	Core	1307	1
B9J08_000460	Core	1307	1
B9J08_000461	Core	1307	1
B9J08_000463	Core	1307	1
B9J08_000464	Core	1307	1
B9J08_000465	Core	1307	1
B9J08_000466	Core	1307	1
B9J08_000467	Core	1307	1
B9J08_000468	Core	1307	1
B9J08_000469	Core	1307	1
B9J08_000470	Core	1307	1
B9J08_000471	Core	1307	1
B9J08_000472	Core	1307	1
B9J08_000473	Core	1307	1
B9J08_000474	Core	1307	1
B9J08_000475	Core	1307	1
B9J08_000477	Core	1307	1
B9J08_000479	Core	1307	1
B9J08_000480	Core	1307	1
B9J08_000481	Core	1307	1
B9J08_000482	Core	1307	1
B9J08_000483	Core	1307	1
B9J08_000484	Core	1307	1
B9J08_000485	Core	1307	1
B9J08_000486	Core	1307	1
B9J08_000487	Core	1307	1
B9J08_000488	Core	1307	1
B9J08_000490	Core	1307	1
B9J08_000492	Core	1307	1
B9J08_000493	Core	1307	1
B9J08_000494	Core	1307	1
B9J08_000495	Core	1307	1
B9J08_000496	Core	1307	1
B9J08_000498	Core	1307	1
B9J08_000499	Core	1307	1
B9J08_000501	Core	1307	1
B9J08_000503	Core	1307	1
B9J08_000510	Core	1307	1
B9J08_000511	Core	1307	1
B9J08_000512	Core	1307	1
B9J08_000513	Core	1307	1
B9J08_000515	Core	1307	1
B9J08_000516	Core	1307	1
B9J08_000517	Core	1307	1
B9J08_000518	Core	1307	1
B9J08_000519	Core	1307	1
B9J08_000522	Core	1307	1
B9J08_000523	Core	1307	1
B9J08_000524	Core	1307	1
B9J08_000525	Core	1307	1
B9J08_000526	Core	1307	1
B9J08_000527	Core	1307	1
B9J08_000528	Core	1307	1
B9J08_000529	Core	1307	1
B9J08_000532	Core	1307	1
B9J08_000533	Core	1307	1
B9J08_000534	Core	1307	1
B9J08_000536	Core	1307	1
B9J08_000537	Core	1307	1
B9J08_000538	Core	1307	1
B9J08_000539	Core	1307	1
B9J08_000540	Core	1307	1
B9J08_000541	Core	1307	1
B9J08_000542	Core	1307	1
B9J08_000544	Core	1307	1
B9J08_000545	Core	1307	1
B9J08_000546	Core	1307	1
B9J08_000547	Core	1307	1
B9J08_000548	Core	1307	1
B9J08_000549	Core	1307	1
B9J08_000550	Core	1307	1
B9J08_000551	Core	1307	1
B9J08_000552	Core	1307	1
B9J08_000553	Core	1307	1
B9J08_000554	Core	1307	1
B9J08_000555	Core	1307	1
B9J08_000556	Core	1307	1
B9J08_000557	Core	1307	1
B9J08_000558	Core	1307	1
B9J08_000559	Core	1307	1
B9J08_000560	Core	1307	1
B9J08_000562	Core	1307	1
B9J08_000563	Core	1307	1
B9J08_000564	Core	1307	1
B9J08_000566	Core	1307	1
B9J08_000567	Core	1307	1
B9J08_000568	Core	1307	1
B9J08_000570	Core	1307	1
B9J08_000571	Core	1307	1
B9J08_000572	Core	1307	1
B9J08_000573	Core	1307	1
B9J08_000575	Core	1307	1
B9J08_000576	Core	1307	1
B9J08_000577	Core	1307	1
B9J08_000578	Core	1307	1
B9J08_000579	Core	1307	1
B9J08_000580	Core	1307	1
B9J08_000581	Core	1307	1
B9J08_000582	Core	1307	1
B9J08_000583	Core	1307	1
B9J08_000584	Core	1307	1
B9J08_000585	Core	1307	1
B9J08_000586	Core	1307	1
B9J08_000587	Core	1307	1
B9J08_000588	Core	1307	1
B9J08_000589	Core	1307	1
B9J08_000591	Core	1307	1
B9J08_000592	Core	1307	1
B9J08_000593	Core	1307	1
B9J08_000594	Core	1307	1
B9J08_000595	Core	1307	1
B9J08_000596	Core	1307	1
B9J08_000597	Core	1307	1
B9J08_000598	Core	1307	1
B9J08_000600	Core	1307	1
B9J08_000601	Core	1307	1
B9J08_000602	Core	1307	1
B9J08_000603	Core	1307	1
B9J08_000604	Core	1307	1
B9J08_000605	Core	1307	1
B9J08_000606	Core	1307	1
B9J08_000607	Core	1307	1
B9J08_000608	Core	1307	1
B9J08_000609	Core	1307	1
B9J08_000610	Core	1307	1
B9J08_000611	Core	1307	1
B9J08_000612	Core	1307	1
B9J08_000613	Core	1307	1
B9J08_000614	Core	1307	1
B9J08_000615	Core	1307	1
B9J08_000616	Core	1307	1
B9J08_000618	Core	1307	1
B9J08_000619	Core	1307	1
B9J08_000620	Core	1307	1
B9J08_000621	Core	1307	1
B9J08_000622	Core	1307	1
B9J08_000623	Core	1307	1
B9J08_000625	Core	1307	1
B9J08_000626	Core	1307	1
B9J08_000627	Core	1307	1
B9J08_000628	Core	1307	1
B9J08_000629	Core	1307	1
B9J08_000630	Core	1307	1
B9J08_000631	Core	1307	1
B9J08_000632	Core	1307	1
B9J08_000634	Core	1307	1
B9J08_000636	Core	1307	1
B9J08_000637	Core	1307	1
B9J08_000638	Core	1307	1
B9J08_000639	Core	1307	1
B9J08_000640	Core	1307	1
B9J08_000641	Core	1307	1
B9J08_000642	Core	1307	1
B9J08_000643	Core	1307	1
B9J08_000645	Core	1307	1
B9J08_000646	Core	1307	1
B9J08_000647	Core	1307	1
B9J08_000648	Core	1307	1
B9J08_000649	Core	1307	1
B9J08_000650	Core	1307	1
B9J08_000651	Core	1307	1
B9J08_000652	Core	1307	1
B9J08_000653	Core	1307	1
B9J08_000654	Core	1307	1
B9J08_000655	Core	1307	1
B9J08_000656	Core	1307	1
B9J08_000657	Core	1307	1
B9J08_000658	Core	1307	1
B9J08_000659	Core	1307	1
B9J08_000661	Core	1307	1
B9J08_000662	Core	1307	1
B9J08_000663	Core	1307	1
B9J08_000665	Core	1307	1
B9J08_000666	Core	1307	1
B9J08_000667	Core	1307	1
B9J08_000668	Core	1307	1
B9J08_000669	Core	1307	1
B9J08_000670	Core	1307	1
B9J08_000671	Core	1307	1
B9J08_000672	Core	1307	1
B9J08_000673	Core	1307	1
B9J08_000674	Core	1307	1
B9J08_000676	Core	1307	1
B9J08_000677	Core	1307	1
B9J08_000679	Core	1307	1
B9J08_000680	Core	1307	1
B9J08_000681	Core	1307	1
B9J08_000682	Core	1307	1
B9J08_000683	Core	1307	1
B9J08_000684	Core	1307	1
B9J08_000685	Core	1307	1
B9J08_000686	Core	1307	1
B9J08_000687	Core	1307	1
B9J08_000688	Core	1307	1
B9J08_000689	Core	1307	1
B9J08_000690	Core	1307	1
B9J08_000691	Core	1307	1
B9J08_000692	Core	1307	1
B9J08_000693	Core	1307	1
B9J08_000694	Core	1307	1
B9J08_000695	Core	1307	1
B9J08_000696	Core	1307	1
B9J08_000697	Core	1307	1
B9J08_000698	Core	1307	1
B9J08_000699	Core	1307	1
B9J08_000700	Core	1307	1
B9J08_000701	Core	1307	1
B9J08_000702	Core	1307	1
B9J08_000703	Core	1307	1
B9J08_000704	Core	1307	1
B9J08_000705	Core	1307	1
B9J08_000706	Core	1307	1
B9J08_000707	Core	1307	1
B9J08_000708	Core	1307	1
B9J08_000709	Core	1307	1
B9J08_000710	Core	1307	1
B9J08_000711	Core	1307	1
B9J08_000712	Core	1307	1
B9J08_000713	Core	1307	1
B9J08_000714	Core	1307	1
B9J08_000715	Core	1307	1
B9J08_000716	Core	1307	1
B9J08_000717	Core	1307	1
B9J08_000718	Core	1307	1
B9J08_000719	Core	1307	1
B9J08_000720	Core	1307	1
B9J08_000721	Core	1307	1
B9J08_000722	Core	1307	1
B9J08_000723	Core	1307	1
B9J08_000725	Core	1307	1
B9J08_000726	Core	1307	1
B9J08_000727	Core	1307	1
B9J08_000728	Core	1307	1
B9J08_000729	Core	1307	1
B9J08_000730	Core	1307	1
B9J08_000731	Core	1307	1
B9J08_000732	Core	1307	1
B9J08_000733	Core	1307	1
B9J08_000736	Core	1307	1
B9J08_000737	Core	1307	1
B9J08_000738	Core	1307	1
B9J08_000739	Core	1307	1
B9J08_000740	Core	1307	1
B9J08_000741	Core	1307	1
B9J08_000742	Core	1307	1
B9J08_000743	Core	1307	1
B9J08_000744	Core	1307	1
B9J08_000745	Core	1307	1
B9J08_000746	Core	1307	1
B9J08_000747	Core	1307	1
B9J08_000748	Core	1307	1
B9J08_000749	Core	1307	1
B9J08_000750	Core	1307	1
B9J08_000751	Core	1307	1
B9J08_000752	Core	1307	1
B9J08_000753	Core	1307	1
B9J08_000754	Core	1307	1
B9J08_000755	Core	1307	1
B9J08_000756	Core	1307	1
B9J08_000757	Core	1307	1
B9J08_000758	Core	1307	1
B9J08_000759	Core	1307	1
B9J08_000760	Core	1307	1
B9J08_000761	Core	1307	1
B9J08_000762	Core	1307	1
B9J08_000763	Core	1307	1
B9J08_000764	Core	1307	1
B9J08_000765	Core	1307	1
B9J08_000766	Core	1307	1
B9J08_000767	Core	1307	1
B9J08_000768	Core	1307	1
B9J08_000769	Core	1307	1
B9J08_000770	Core	1307	1
B9J08_000771	Core	1307	1
B9J08_000772	Core	1307	1
B9J08_000773	Core	1307	1
B9J08_000774	Core	1307	1
B9J08_000775	Core	1307	1
B9J08_000776	Core	1307	1
B9J08_000777	Core	1307	1
B9J08_000778	Core	1307	1
B9J08_000779	Core	1307	1
B9J08_000780	Core	1307	1
B9J08_000781	Core	1307	1
B9J08_000782	Core	1307	1
B9J08_000783	Core	1307	1
B9J08_000784	Core	1307	1
B9J08_000785	Core	1307	1
B9J08_000786	Core	1307	1
B9J08_000787	Core	1307	1
B9J08_000789	Core	1307	1
B9J08_000790	Core	1307	1
B9J08_000791	Core	1307	1
B9J08_000792	Core	1307	1
B9J08_000793	Core	1307	1
B9J08_000794	Core	1307	1
B9J08_000795	Core	1307	1
B9J08_000796	Core	1307	1
B9J08_000797	Core	1307	1
B9J08_000800	Core	1307	1
B9J08_000803	Core	1307	1
B9J08_000804	Core	1307	1
B9J08_000805	Core	1307	1
B9J08_000806	Core	1307	1
B9J08_000807	Core	1307	1
B9J08_000808	Core	1307	1
B9J08_000809	Core	1307	1
B9J08_000812	Core	1307	1
B9J08_000813	Core	1307	1
B9J08_000814	Core	1307	1
B9J08_000815	Core	1307	1
B9J08_000816	Core	1307	1
B9J08_000817	Core	1307	1
B9J08_000818	Core	1307	1
B9J08_000819	Core	1307	1
B9J08_000820	Core	1307	1
B9J08_000821	Core	1307	1
B9J08_000822	Core	1307	1
B9J08_000823	Core	1307	1
B9J08_000824	Core	1307	1
B9J08_000825	Core	1307	1
B9J08_000827	Core	1307	1
B9J08_000828	Core	1307	1
B9J08_000829	Core	1307	1
B9J08_000830	Core	1307	1
B9J08_000831	Core	1307	1
B9J08_000832	Core	1307	1
B9J08_000833	Core	1307	1
B9J08_000835	Core	1307	1
B9J08_000836	Core	1307	1
B9J08_000837	Core	1307	1
B9J08_000838	Core	1307	1
B9J08_000839	Core	1307	1
B9J08_000840	Core	1307	1
B9J08_000841	Core	1307	1
B9J08_000842	Core	1307	1
B9J08_000843	Core	1307	1
B9J08_000845	Core	1307	1
B9J08_000846	Core	1307	1
B9J08_000847	Core	1307	1
B9J08_000848	Core	1307	1
B9J08_000849	Core	1307	1
B9J08_000850	Core	1307	1
B9J08_000851	Core	1307	1
B9J08_000852	Core	1307	1
B9J08_000853	Core	1307	1
B9J08_000854	Core	1307	1
B9J08_000855	Core	1307	1
B9J08_000857	Core	1307	1
B9J08_000859	Core	1307	1
B9J08_000860	Core	1307	1
B9J08_000861	Core	1307	1
B9J08_000862	Core	1307	1
B9J08_000863	Core	1307	1
B9J08_000864	Core	1307	1
B9J08_000865	Core	1307	1
B9J08_000866	Core	1307	1
B9J08_000867	Core	1307	1
B9J08_000868	Core	1307	1
B9J08_000869	Core	1307	1
B9J08_000870	Core	1307	1
B9J08_000871	Core	1307	1
B9J08_000872	Core	1307	1
B9J08_000873	Core	1307	1
B9J08_000874	Core	1307	1
B9J08_000875	Core	1307	1
B9J08_000876	Core	1307	1
B9J08_000877	Core	1307	1
B9J08_000878	Core	1307	1
B9J08_000879	Core	1307	1
B9J08_000880	Core	1307	1
B9J08_000881	Core	1307	1
B9J08_000882	Core	1307	1
B9J08_000883	Core	1307	1
B9J08_000884	Core	1307	1
B9J08_000885	Core	1307	1
B9J08_000887	Core	1307	1
B9J08_000888	Core	1307	1
B9J08_000889	Core	1307	1
B9J08_000890	Core	1307	1
B9J08_000891	Core	1307	1
B9J08_000892	Core	1307	1
B9J08_000893	Core	1307	1
B9J08_000894	Core	1307	1
B9J08_000895	Core	1307	1
B9J08_000896	Core	1307	1
B9J08_000897	Core	1307	1
B9J08_000898	Core	1307	1
B9J08_000899	Core	1307	1
B9J08_000900	Core	1307	1
B9J08_000901	Core	1307	1
B9J08_000902	Core	1307	1
B9J08_000903	Core	1307	1
B9J08_000904	Core	1307	1
B9J08_000907	Core	1307	1
B9J08_000908	Core	1307	1
B9J08_000909	Core	1307	1
B9J08_000910	Core	1307	1
B9J08_000911	Core	1307	1
B9J08_000912	Core	1307	1
B9J08_000913	Core	1307	1
B9J08_000914	Core	1307	1
B9J08_000915	Core	1307	1
B9J08_000916	Core	1307	1
B9J08_000918	Core	1307	1
B9J08_000919	Core	1307	1
B9J08_000920	Core	1307	1
B9J08_000921	Core	1307	1
B9J08_000922	Core	1307	1
B9J08_000923	Core	1307	1
B9J08_000924	Core	1307	1
B9J08_000925	Core	1307	1
B9J08_000926	Core	1307	1
B9J08_000927	Core	1307	1
B9J08_000929	Core	1307	1
B9J08_000930	Core	1307	1
B9J08_000931	Core	1307	1
B9J08_000932	Core	1307	1
B9J08_000933	Core	1307	1
B9J08_000934	Core	1307	1
B9J08_000935	Core	1307	1
B9J08_000936	Core	1307	1
B9J08_000937	Core	1307	1
B9J08_000939	Core	1307	1
B9J08_000940	Core	1307	1
B9J08_000941	Core	1307	1
B9J08_000942	Core	1307	1
B9J08_000943	Core	1307	1
B9J08_000944	Core	1307	1
B9J08_000945	Core	1307	1
B9J08_000946	Core	1307	1
B9J08_000947	Core	1307	1
B9J08_000948	Core	1307	1
B9J08_000949	Core	1307	1
B9J08_000950	Core	1307	1
B9J08_000953	Core	1307	1
B9J08_000954	Core	1307	1
B9J08_000955	Core	1307	1
B9J08_000956	Core	1307	1
B9J08_000957	Core	1307	1
B9J08_000958	Core	1307	1
B9J08_000960	Core	1307	1
B9J08_000961	Core	1307	1
B9J08_000962	Core	1307	1
B9J08_000963	Core	1307	1
B9J08_000964	Core	1307	1
B9J08_000965	Core	1307	1
B9J08_000966	Core	1307	1
B9J08_000967	Core	1307	1
B9J08_000968	Core	1307	1
B9J08_000969	Core	1307	1
B9J08_000970	Core	1307	1
B9J08_000971	Core	1307	1
B9J08_000972	Core	1307	1
B9J08_000973	Core	1307	1
B9J08_000974	Core	1307	1
B9J08_000975	Core	1307	1
B9J08_000976	Core	1307	1
B9J08_000977	Core	1307	1
B9J08_000979	Core	1307	1
B9J08_000980	Core	1307	1
B9J08_000981	Core	1307	1
B9J08_000982	Core	1307	1
B9J08_000983	Core	1307	1
B9J08_000984	Core	1307	1
B9J08_000985	Core	1307	1
B9J08_000986	Core	1307	1
B9J08_000987	Core	1307	1
B9J08_000988	Core	1307	1
B9J08_000989	Core	1307	1
B9J08_000990	Core	1307	1
B9J08_000991	Core	1307	1
B9J08_000992	Core	1307	1
B9J08_000993	Core	1307	1
B9J08_000994	Core	1307	1
B9J08_000995	Core	1307	1
B9J08_000996	Core	1307	1
B9J08_000997	Core	1307	1
B9J08_000998	Core	1307	1
B9J08_000999	Core	1307	1
B9J08_001000	Core	1307	1
B9J08_001001	Core	1307	1
B9J08_001002	Core	1307	1
B9J08_001003	Core	1307	1
B9J08_001004	Core	1307	1
B9J08_001005	Core	1307	1
B9J08_001006	Core	1307	1
B9J08_001007	Core	1307	1
B9J08_001008	Core	1307	1
B9J08_001009	Core	1307	1
B9J08_001010	Core	1307	1
B9J08_001011	Core	1307	1
B9J08_001012	Core	1307	1
B9J08_001013	Core	1307	1
B9J08_001014	Core	1307	1
B9J08_001015	Core	1307	1
B9J08_001016	Core	1307	1
B9J08_001017	Core	1307	1
B9J08_001018	Core	1307	1
B9J08_001019	Core	1307	1
B9J08_001020	Core	1307	1
B9J08_001021	Core	1307	1
B9J08_001022	Core	1307	1
B9J08_001023	Core	1307	1
B9J08_001024	Core	1307	1
B9J08_001025	Core	1307	1
B9J08_001026	Core	1307	1
B9J08_001027	Core	1307	1
B9J08_001028	Core	1307	1
B9J08_001029	Core	1307	1
B9J08_001030	Core	1307	1
B9J08_001031	Core	1307	1
B9J08_001032	Core	1307	1
B9J08_001033	Core	1307	1
B9J08_001034	Core	1307	1
B9J08_001035	Core	1307	1
B9J08_001036	Core	1307	1
B9J08_001037	Core	1307	1
B9J08_001038	Core	1307	1
B9J08_001039	Core	1307	1
B9J08_001040	Core	1307	1
B9J08_001041	Core	1307	1
B9J08_001042	Core	1307	1
B9J08_001043	Core	1307	1
B9J08_001044	Core	1307	1
B9J08_001045	Core	1307	1
B9J08_001046	Core	1307	1
B9J08_001047	Core	1307	1
B9J08_001048	Core	1307	1
B9J08_001049	Core	1307	1
B9J08_001050	Core	1307	1
B9J08_001051	Core	1307	1
B9J08_001052	Core	1307	1
B9J08_001053	Core	1307	1
B9J08_001062	Core	1307	1
B9J08_001063	Core	1307	1
B9J08_001064	Core	1307	1
B9J08_001065	Core	1307	1
B9J08_001066	Core	1307	1
B9J08_001067	Core	1307	1
B9J08_001068	Core	1307	1
B9J08_001069	Core	1307	1
B9J08_001070	Core	1307	1
B9J08_001071	Core	1307	1
B9J08_001072	Core	1307	1
B9J08_001073	Core	1307	1
B9J08_001074	Core	1307	1
B9J08_001075	Core	1307	1
B9J08_001076	Core	1307	1
B9J08_001077	Core	1307	1
B9J08_001078	Core	1307	1
B9J08_001081	Core	1307	1
B9J08_001082	Core	1307	1
B9J08_001083	Core	1307	1
B9J08_001084	Core	1307	1
B9J08_001085	Core	1307	1
B9J08_001087	Core	1307	1
B9J08_001088	Core	1307	1
B9J08_001089	Core	1307	1
B9J08_001090	Core	1307	1
B9J08_001092	Core	1307	1
B9J08_001093	Core	1307	1
B9J08_001094	Core	1307	1
B9J08_001095	Core	1307	1
B9J08_001096	Core	1307	1
B9J08_001097	Core	1307	1
B9J08_001098	Core	1307	1
B9J08_001099	Core	1307	1
B9J08_001100	Core	1307	1
B9J08_001101	Core	1307	1
B9J08_001102	Core	1307	1
B9J08_001103	Core	1307	1
B9J08_001105	Core	1307	1
B9J08_001107	Core	1307	1
B9J08_001108	Core	1307	1
B9J08_001109	Core	1307	1
B9J08_001110	Core	1307	1
B9J08_001111	Core	1307	1
B9J08_001112	Core	1307	1
B9J08_001113	Core	1307	1
B9J08_001114	Core	1307	1
B9J08_001115	Core	1307	1
B9J08_001116	Core	1307	1
B9J08_001118	Core	1307	1
B9J08_001119	Core	1307	1
B9J08_001120	Core	1307	1
B9J08_001121	Core	1307	1
B9J08_001122	Core	1307	1
B9J08_001123	Core	1307	1
B9J08_001124	Core	1307	1
B9J08_001125	Core	1307	1
B9J08_001126	Core	1307	1
B9J08_001127	Core	1307	1
B9J08_001128	Core	1307	1
B9J08_001129	Core	1307	1
B9J08_001130	Core	1307	1
B9J08_001131	Core	1307	1
B9J08_001132	Core	1307	1
B9J08_001134	Core	1307	1
B9J08_001135	Core	1307	1
B9J08_001136	Core	1307	1
B9J08_001137	Core	1307	1
B9J08_001138	Core	1307	1
B9J08_001139	Core	1307	1
B9J08_001140	Core	1307	1
B9J08_001141	Core	1307	1
B9J08_001142	Core	1307	1
B9J08_001144	Core	1307	1
B9J08_001145	Core	1307	1
B9J08_001146	Core	1307	1
B9J08_001148	Core	1307	1
B9J08_001149	Core	1307	1
B9J08_001150	Core	1307	1
B9J08_001151	Core	1307	1
B9J08_001152	Core	1307	1
B9J08_001153	Core	1307	1
B9J08_001154	Core	1307	1
B9J08_001156	Core	1307	1
B9J08_001157	Core	1307	1
B9J08_001158	Core	1307	1
B9J08_001159	Core	1307	1
B9J08_001160	Core	1307	1
B9J08_001161	Core	1307	1
B9J08_001163	Core	1307	1
B9J08_001164	Core	1307	1
B9J08_001165	Core	1307	1
B9J08_001167	Core	1307	1
B9J08_001168	Core	1307	1
B9J08_001169	Core	1307	1
B9J08_001170	Core	1307	1
B9J08_001171	Core	1307	1
B9J08_001172	Core	1307	1
B9J08_001173	Core	1307	1
B9J08_001174	Core	1307	1
B9J08_001175	Core	1307	1
B9J08_001176	Core	1307	1
B9J08_001178	Core	1307	1
B9J08_001179	Core	1307	1
B9J08_001181	Core	1307	1
B9J08_001182	Core	1307	1
B9J08_001184	Core	1307	1
B9J08_001185	Core	1307	1
B9J08_001186	Core	1307	1
B9J08_001187	Core	1307	1
B9J08_001188	Core	1307	1
B9J08_001190	Core	1307	1
B9J08_001191	Core	1307	1
B9J08_001192	Core	1307	1
B9J08_001193	Core	1307	1
B9J08_001194	Core	1307	1
B9J08_001196	Core	1307	1
B9J08_001197	Core	1307	1
B9J08_001198	Core	1307	1
B9J08_001199	Core	1307	1
B9J08_001200	Core	1307	1
B9J08_001201	Core	1307	1
B9J08_001202	Core	1307	1
B9J08_001203	Core	1307	1
B9J08_001204	Core	1307	1
B9J08_001205	Core	1307	1
B9J08_001206	Core	1307	1
B9J08_001207	Core	1307	1
B9J08_001208	Core	1307	1
B9J08_001209	Core	1307	1
B9J08_001211	Core	1307	1
B9J08_001213	Core	1307	1
B9J08_001215	Core	1307	1
B9J08_001216	Core	1307	1
B9J08_001217	Core	1307	1
B9J08_001218	Core	1307	1
B9J08_001219	Core	1307	1
B9J08_001220	Core	1307	1
B9J08_001221	Core	1307	1
B9J08_001222	Core	1307	1
B9J08_001223	Core	1307	1
B9J08_001224	Core	1307	1
B9J08_001225	Core	1307	1
B9J08_001226	Core	1307	1
B9J08_001227	Core	1307	1
B9J08_001228	Core	1307	1
B9J08_001229	Core	1307	1
B9J08_001230	Core	1307	1
B9J08_001231	Core	1307	1
B9J08_001233	Core	1307	1
B9J08_001235	Core	1307	1
B9J08_001236	Core	1307	1
B9J08_001237	Core	1307	1
B9J08_001238	Core	1307	1
B9J08_001239	Core	1307	1
B9J08_001240	Core	1307	1
B9J08_001241	Core	1307	1
B9J08_001243	Core	1307	1
B9J08_001244	Core	1307	1
B9J08_001245	Core	1307	1
B9J08_001246	Core	1307	1
B9J08_001247	Core	1307	1
B9J08_001248	Core	1307	1
B9J08_001249	Core	1307	1
B9J08_001251	Core	1307	1
B9J08_001252	Core	1307	1
B9J08_001253	Core	1307	1
B9J08_001254	Core	1307	1
B9J08_001255	Core	1307	1
B9J08_001256	Core	1307	1
B9J08_001257	Core	1307	1
B9J08_001258	Core	1307	1
B9J08_001259	Core	1307	1
B9J08_001260	Core	1307	1
B9J08_001261	Core	1307	1
B9J08_001262	Core	1307	1
B9J08_001263	Core	1307	1
B9J08_001264	Core	1307	1
B9J08_001265	Core	1307	1
B9J08_001266	Core	1307	1
B9J08_001267	Core	1307	1
B9J08_001268	Core	1307	1
B9J08_001269	Core	1307	1
B9J08_001270	Core	1307	1
B9J08_001271	Core	1307	1
B9J08_001272	Core	1307	1
B9J08_001273	Core	1307	1
B9J08_001274	Core	1307	1
B9J08_001275	Core	1307	1
B9J08_001277	Core	1307	1
B9J08_001278	Core	1307	1
B9J08_001279	Core	1307	1
B9J08_001280	Core	1307	1
B9J08_001281	Core	1307	1
B9J08_001282	Core	1307	1
B9J08_001283	Core	1307	1
B9J08_001284	Core	1307	1
B9J08_001285	Core	1307	1
B9J08_001286	Core	1307	1
B9J08_001288	Core	1307	1
B9J08_001289	Core	1307	1
B9J08_001290	Core	1307	1
B9J08_001291	Core	1307	1
B9J08_001293	Core	1307	1
B9J08_001294	Core	1307	1
B9J08_001295	Core	1307	1
B9J08_001296	Core	1307	1
B9J08_001297	Core	1307	1
B9J08_001298	Core	1307	1
B9J08_001300	Core	1307	1
B9J08_001301	Core	1307	1
B9J08_001302	Core	1307	1
B9J08_001303	Core	1307	1
B9J08_001304	Core	1307	1
B9J08_001305	Core	1307	1
B9J08_001307	Core	1307	1
B9J08_001308	Core	1307	1
B9J08_001309	Core	1307	1
B9J08_001311	Core	1307	1
B9J08_001312	Core	1307	1
B9J08_001314	Core	1307	1
B9J08_001315	Core	1307	1
B9J08_001316	Core	1307	1
B9J08_001318	Core	1307	1
B9J08_001319	Core	1307	1
B9J08_001320	Core	1307	1
B9J08_001321	Core	1307	1
B9J08_001322	Core	1307	1
B9J08_001323	Core	1307	1
B9J08_001324	Core	1307	1
B9J08_001325	Core	1307	1
B9J08_001326	Core	1307	1
B9J08_001328	Core	1307	1
B9J08_001329	Core	1307	1
B9J08_001330	Core	1307	1
B9J08_001331	Core	1307	1
B9J08_001332	Core	1307	1
B9J08_001333	Core	1307	1
B9J08_001335	Core	1307	1
B9J08_001336	Core	1307	1
B9J08_001337	Core	1307	1
B9J08_001338	Core	1307	1
B9J08_001340	Core	1307	1
B9J08_001341	Core	1307	1
B9J08_001342	Core	1307	1
B9J08_001343	Core	1307	1
B9J08_001344	Core	1307	1
B9J08_001345	Core	1307	1
B9J08_001347	Core	1307	1
B9J08_001348	Core	1307	1
B9J08_001349	Core	1307	1
B9J08_001350	Core	1307	1
B9J08_001351	Core	1307	1
B9J08_001352	Core	1307	1
B9J08_001353	Core	1307	1
B9J08_001354	Core	1307	1
B9J08_001355	Core	1307	1
B9J08_001356	Core	1307	1
B9J08_001357	Core	1307	1
B9J08_001358	Core	1307	1
B9J08_001360	Core	1307	1
B9J08_001361	Core	1307	1
B9J08_001362	Core	1307	1
B9J08_001363	Core	1307	1
B9J08_001364	Core	1307	1
B9J08_001365	Core	1307	1
B9J08_001367	Core	1307	1
B9J08_001368	Core	1307	1
B9J08_001369	Core	1307	1
B9J08_001371	Core	1307	1
B9J08_001372	Core	1307	1
B9J08_001373	Core	1307	1
B9J08_001374	Core	1307	1
B9J08_001376	Core	1307	1
B9J08_001377	Core	1307	1
B9J08_001378	Core	1307	1
B9J08_001379	Core	1307	1
B9J08_001380	Core	1307	1
B9J08_001381	Core	1307	1
B9J08_001382	Core	1307	1
B9J08_001383	Core	1307	1
B9J08_001384	Core	1307	1
B9J08_001385	Core	1307	1
B9J08_001386	Core	1307	1
B9J08_001387	Core	1307	1
B9J08_001388	Core	1307	1
B9J08_001389	Core	1307	1
B9J08_001390	Core	1307	1
B9J08_001391	Core	1307	1
B9J08_001392	Core	1307	1
B9J08_001393	Core	1307	1
B9J08_001394	Core	1307	1
B9J08_001396	Core	1307	1
B9J08_001397	Core	1307	1
B9J08_001398	Core	1307	1
B9J08_001399	Core	1307	1
B9J08_001400	Core	1307	1
B9J08_001401	Core	1307	1
B9J08_001402	Core	1307	1
B9J08_001403	Core	1307	1
B9J08_001404	Core	1307	1
B9J08_001405	Core	1307	1
B9J08_001406	Core	1307	1
B9J08_001408	Core	1307	1
B9J08_001409	Core	1307	1
B9J08_001410	Core	1307	1
B9J08_001414	Core	1307	1
B9J08_001415	Core	1307	1
B9J08_001416	Core	1307	1
B9J08_001418	Core	1307	1
B9J08_001421	Core	1307	1
B9J08_001424	Core	1307	1
B9J08_001429	Core	1307	1
B9J08_001431	Core	1307	1
B9J08_001433	Core	1307	1
B9J08_001436	Core	1307	1
B9J08_001438	Core	1307	1
B9J08_001439	Core	1307	1
B9J08_001440	Core	1307	1
B9J08_001441	Core	1307	1
B9J08_001442	Core	1307	1
B9J08_001443	Core	1307	1
B9J08_001445	Core	1307	1
B9J08_001446	Core	1307	1
B9J08_001447	Core	1307	1
B9J08_001448	Core	1307	1
B9J08_001449	Core	1307	1
B9J08_001451	Core	1307	1
B9J08_001452	Core	1307	1
B9J08_001457	Core	1307	1
B9J08_001459	Core	1307	1
B9J08_001460	Core	1307	1
B9J08_001461	Core	1307	1
B9J08_001463	Core	1307	1
B9J08_001464	Core	1307	1
B9J08_001465	Core	1307	1
B9J08_001466	Core	1307	1
B9J08_001469	Core	1307	1
B9J08_001470	Core	1307	1
B9J08_001471	Core	1307	1
B9J08_001472	Core	1307	1
B9J08_001473	Core	1307	1
B9J08_001474	Core	1307	1
B9J08_001475	Core	1307	1
B9J08_001476	Core	1307	1
B9J08_001477	Core	1307	1
B9J08_001478	Core	1307	1
B9J08_001479	Core	1307	1
B9J08_001480	Core	1307	1
B9J08_001482	Core	1307	1
B9J08_001483	Core	1307	1
B9J08_001484	Core	1307	1
B9J08_001485	Core	1307	1
B9J08_001486	Core	1307	1
B9J08_001487	Core	1307	1
B9J08_001488	Core	1307	1
B9J08_001490	Core	1307	1
B9J08_001492	Core	1307	1
B9J08_001493	Core	1307	1
B9J08_001494	Core	1307	1
B9J08_001495	Core	1307	1
B9J08_001496	Core	1307	1
B9J08_001497	Core	1307	1
B9J08_001498	Core	1307	1
B9J08_001499	Core	1307	1
B9J08_001500	Core	1307	1
B9J08_001501	Core	1307	1
B9J08_001502	Core	1307	1
B9J08_001503	Core	1307	1
B9J08_001506	Core	1307	1
B9J08_001507	Core	1307	1
B9J08_001508	Core	1307	1
B9J08_001510	Core	1307	1
B9J08_001511	Core	1307	1
B9J08_001512	Core	1307	1
B9J08_001513	Core	1307	1
B9J08_001541	Core	1307	1
B9J08_001542	Core	1307	1
B9J08_001543	Core	1307	1
B9J08_001544	Core	1307	1
B9J08_001545	Core	1307	1
B9J08_001547	Core	1307	1
B9J08_001548	Core	1307	1
B9J08_001549	Core	1307	1
B9J08_001550	Core	1307	1
B9J08_001552	Core	1307	1
B9J08_001553	Core	1307	1
B9J08_001554	Core	1307	1
B9J08_001555	Core	1307	1
B9J08_001556	Core	1307	1
B9J08_001557	Core	1307	1
B9J08_001558	Core	1307	1
B9J08_001559	Core	1307	1
B9J08_001560	Core	1307	1
B9J08_001561	Core	1307	1
B9J08_001562	Core	1307	1
B9J08_001563	Core	1307	1
B9J08_001564	Core	1307	1
B9J08_001565	Core	1307	1
B9J08_001566	Core	1307	1
B9J08_001567	Core	1307	1
B9J08_001568	Core	1307	1
B9J08_001569	Core	1307	1
B9J08_001570	Core	1307	1
B9J08_001571	Core	1307	1
B9J08_001572	Core	1307	1
B9J08_001573	Core	1307	1
B9J08_001574	Core	1307	1
B9J08_001575	Core	1307	1
B9J08_001576	Core	1307	1
B9J08_001577	Core	1307	1
B9J08_001578	Core	1307	1
B9J08_001579	Core	1307	1
B9J08_001580	Core	1307	1
B9J08_001581	Core	1307	1
B9J08_001582	Core	1307	1
B9J08_001584	Core	1307	1
B9J08_001585	Core	1307	1
B9J08_001586	Core	1307	1
B9J08_001587	Core	1307	1
B9J08_001588	Core	1307	1
B9J08_001589	Core	1307	1
B9J08_001590	Core	1307	1
B9J08_001591	Core	1307	1
B9J08_001592	Core	1307	1
B9J08_001593	Core	1307	1
B9J08_001594	Core	1307	1
B9J08_001595	Core	1307	1
B9J08_001596	Core	1307	1
B9J08_001597	Core	1307	1
B9J08_001598	Core	1307	1
B9J08_001599	Core	1307	1
B9J08_001600	Core	1307	1
B9J08_001601	Core	1307	1
B9J08_001602	Core	1307	1
B9J08_001603	Core	1307	1
B9J08_001604	Core	1307	1
B9J08_001605	Core	1307	1
B9J08_001606	Core	1307	1
B9J08_001607	Core	1307	1
B9J08_001608	Core	1307	1
B9J08_001609	Core	1307	1
B9J08_001610	Core	1307	1
B9J08_001611	Core	1307	1
B9J08_001612	Core	1307	1
B9J08_001613	Core	1307	1
B9J08_001614	Core	1307	1
B9J08_001615	Core	1307	1
B9J08_001616	Core	1307	1
B9J08_001617	Core	1307	1
B9J08_001618	Core	1307	1
B9J08_001619	Core	1307	1
B9J08_001620	Core	1307	1
B9J08_001621	Core	1307	1
B9J08_001622	Core	1307	1
B9J08_001623	Core	1307	1
B9J08_001624	Core	1307	1
B9J08_001625	Core	1307	1
B9J08_001626	Core	1307	1
B9J08_001627	Core	1307	1
B9J08_001629	Core	1307	1
B9J08_001630	Core	1307	1
B9J08_001631	Core	1307	1
B9J08_001632	Core	1307	1
B9J08_001633	Core	1307	1
B9J08_001634	Core	1307	1
B9J08_001635	Core	1307	1
B9J08_001636	Core	1307	1
B9J08_001637	Core	1307	1
B9J08_001638	Core	1307	1
B9J08_001639	Core	1307	1
B9J08_001641	Core	1307	1
B9J08_001642	Core	1307	1
B9J08_001643	Core	1307	1
B9J08_001644	Core	1307	1
B9J08_001645	Core	1307	1
B9J08_001646	Core	1307	1
B9J08_001647	Core	1307	1
B9J08_001648	Core	1307	1
B9J08_001649	Core	1307	1
B9J08_001650	Core	1307	1
B9J08_001651	Core	1307	1
B9J08_001652	Core	1307	1
B9J08_001653	Core	1307	1
B9J08_001654	Core	1307	1
B9J08_001655	Core	1307	1
B9J08_001657	Core	1307	1
B9J08_001658	Core	1307	1
B9J08_001659	Core	1307	1
B9J08_001660	Core	1307	1
B9J08_001661	Core	1307	1
B9J08_001662	Core	1307	1
B9J08_001663	Core	1307	1
B9J08_001664	Core	1307	1
B9J08_001665	Core	1307	1
B9J08_001666	Core	1307	1
B9J08_001667	Core	1307	1
B9J08_001669	Core	1307	1
B9J08_001670	Core	1307	1
B9J08_001671	Core	1307	1
B9J08_001672	Core	1307	1
B9J08_001673	Core	1307	1
B9J08_001674	Core	1307	1
B9J08_001675	Core	1307	1
B9J08_001677	Core	1307	1
B9J08_001678	Core	1307	1
B9J08_001679	Core	1307	1
B9J08_001681	Core	1307	1
B9J08_001682	Core	1307	1
B9J08_001683	Core	1307	1
B9J08_001684	Core	1307	1
B9J08_001685	Core	1307	1
B9J08_001686	Core	1307	1
B9J08_001687	Core	1307	1
B9J08_001689	Core	1307	1
B9J08_001690	Core	1307	1
B9J08_001692	Core	1307	1
B9J08_001694	Core	1307	1
B9J08_001695	Core	1307	1
B9J08_001696	Core	1307	1
B9J08_001697	Core	1307	1
B9J08_001699	Core	1307	1
B9J08_001700	Core	1307	1
B9J08_001701	Core	1307	1
B9J08_001702	Core	1307	1
B9J08_001703	Core	1307	1
B9J08_001704	Core	1307	1
B9J08_001707	Core	1307	1
B9J08_001708	Core	1307	1
B9J08_001709	Core	1307	1
B9J08_001710	Core	1307	1
B9J08_001711	Core	1307	1
B9J08_001712	Core	1307	1
B9J08_001713	Core	1307	1
B9J08_001714	Core	1307	1
B9J08_001715	Core	1307	1
B9J08_001716	Core	1307	1
B9J08_001718	Core	1307	1
B9J08_001719	Core	1307	1
B9J08_001720	Core	1307	1
B9J08_001721	Core	1307	1
B9J08_001722	Core	1307	1
B9J08_001723	Core	1307	1
B9J08_001724	Core	1307	1
B9J08_001725	Core	1307	1
B9J08_001726	Core	1307	1
B9J08_001727	Core	1307	1
B9J08_001728	Core	1307	1
B9J08_001729	Core	1307	1
B9J08_001730	Core	1307	1
B9J08_001731	Core	1307	1
B9J08_001732	Core	1307	1
B9J08_001733	Core	1307	1
B9J08_001734	Core	1307	1
B9J08_001735	Core	1307	1
B9J08_001736	Core	1307	1
B9J08_001738	Core	1307	1
B9J08_001739	Core	1307	1
B9J08_001740	Core	1307	1
B9J08_001741	Core	1307	1
B9J08_001743	Core	1307	1
B9J08_001744	Core	1307	1
B9J08_001745	Core	1307	1
B9J08_001746	Core	1307	1
B9J08_001747	Core	1307	1
B9J08_001748	Core	1307	1
B9J08_001750	Core	1307	1
B9J08_001751	Core	1307	1
B9J08_001752	Core	1307	1
B9J08_001754	Core	1307	1
B9J08_001755	Core	1307	1
B9J08_001756	Core	1307	1
B9J08_001757	Core	1307	1
B9J08_001758	Core	1307	1
B9J08_001761	Core	1307	1
B9J08_001762	Core	1307	1
B9J08_001763	Core	1307	1
B9J08_001764	Core	1307	1
B9J08_001765	Core	1307	1
B9J08_001766	Core	1307	1
B9J08_001767	Core	1307	1
B9J08_001768	Core	1307	1
B9J08_001769	Core	1307	1
B9J08_001770	Core	1307	1
B9J08_001771	Core	1307	1
B9J08_001772	Core	1307	1
B9J08_001773	Core	1307	1
B9J08_001774	Core	1307	1
B9J08_001775	Core	1307	1
B9J08_001776	Core	1307	1
B9J08_001777	Core	1307	1
B9J08_001778	Core	1307	1
B9J08_001780	Core	1307	1
B9J08_001781	Core	1307	1
B9J08_001782	Core	1307	1
B9J08_001785	Core	1307	1
B9J08_001786	Core	1307	1
B9J08_001787	Core	1307	1
B9J08_001788	Core	1307	1
B9J08_001789	Core	1307	1
B9J08_001790	Core	1307	1
B9J08_001791	Core	1307	1
B9J08_001792	Core	1307	1
B9J08_001793	Core	1307	1
B9J08_001795	Core	1307	1
B9J08_001796	Core	1307	1
B9J08_001797	Core	1307	1
B9J08_001798	Core	1307	1
B9J08_001799	Core	1307	1
B9J08_001800	Core	1307	1
B9J08_001801	Core	1307	1
B9J08_001804	Core	1307	1
B9J08_001805	Core	1307	1
B9J08_001806	Core	1307	1
B9J08_001807	Core	1307	1
B9J08_001808	Core	1307	1
B9J08_001809	Core	1307	1
B9J08_001810	Core	1307	1
B9J08_001811	Core	1307	1
B9J08_001812	Core	1307	1
B9J08_001813	Core	1307	1
B9J08_001815	Core	1307	1
B9J08_001817	Core	1307	1
B9J08_001819	Core	1307	1
B9J08_001820	Core	1307	1
B9J08_001821	Core	1307	1
B9J08_001822	Core	1307	1
B9J08_001824	Core	1307	1
B9J08_001825	Core	1307	1
B9J08_001827	Core	1307	1
B9J08_001828	Core	1307	1
B9J08_001829	Core	1307	1
B9J08_001830	Core	1307	1
B9J08_001831	Core	1307	1
B9J08_001832	Core	1307	1
B9J08_001833	Core	1307	1
B9J08_001834	Core	1307	1
B9J08_001835	Core	1307	1
B9J08_001836	Core	1307	1
B9J08_001837	Core	1307	1
B9J08_001838	Core	1307	1
B9J08_001839	Core	1307	1
B9J08_001840	Core	1307	1
B9J08_001841	Core	1307	1
B9J08_001843	Core	1307	1
B9J08_001844	Core	1307	1
B9J08_001845	Core	1307	1
B9J08_001846	Core	1307	1
B9J08_001847	Core	1307	1
B9J08_001849	Core	1307	1
B9J08_001850	Core	1307	1
B9J08_001851	Core	1307	1
B9J08_001852	Core	1307	1
B9J08_001853	Core	1307	1
B9J08_001854	Core	1307	1
B9J08_001857	Core	1307	1
B9J08_001858	Core	1307	1
B9J08_001859	Core	1307	1
B9J08_001861	Core	1307	1
B9J08_001862	Core	1307	1
B9J08_001863	Core	1307	1
B9J08_001864	Core	1307	1
B9J08_001868	Core	1307	1
B9J08_001869	Core	1307	1
B9J08_001870	Core	1307	1
B9J08_001871	Core	1307	1
B9J08_001873	Core	1307	1
B9J08_001874	Core	1307	1
B9J08_001875	Core	1307	1
B9J08_001876	Core	1307	1
B9J08_001877	Core	1307	1
B9J08_001878	Core	1307	1
B9J08_001879	Core	1307	1
B9J08_001880	Core	1307	1
B9J08_001881	Core	1307	1
B9J08_001882	Core	1307	1
B9J08_001883	Core	1307	1
B9J08_001884	Core	1307	1
B9J08_001885	Core	1307	1
B9J08_001886	Core	1307	1
B9J08_001887	Core	1307	1
B9J08_001888	Core	1307	1
B9J08_001889	Core	1307	1
B9J08_001890	Core	1307	1
B9J08_001891	Core	1307	1
B9J08_001892	Core	1307	1
B9J08_001893	Core	1307	1
B9J08_001894	Core	1307	1
B9J08_001895	Core	1307	1
B9J08_001896	Core	1307	1
B9J08_001898	Core	1307	1
B9J08_001899	Core	1307	1
B9J08_001900	Core	1307	1
B9J08_001901	Core	1307	1
B9J08_001902	Core	1307	1
B9J08_001903	Core	1307	1
B9J08_001904	Core	1307	1
B9J08_001905	Core	1307	1
B9J08_001906	Core	1307	1
B9J08_001908	Core	1307	1
B9J08_001909	Core	1307	1
B9J08_001910	Core	1307	1
B9J08_001911	Core	1307	1
B9J08_001912	Core	1307	1
B9J08_001913	Core	1307	1
B9J08_001914	Core	1307	1
B9J08_001915	Core	1307	1
B9J08_001916	Core	1307	1
B9J08_001917	Core	1307	1
B9J08_001920	Core	1307	1
B9J08_001921	Core	1307	1
B9J08_001922	Core	1307	1
B9J08_001923	Core	1307	1
B9J08_001924	Core	1307	1
B9J08_001925	Core	1307	1
B9J08_001926	Core	1307	1
B9J08_001927	Core	1307	1
B9J08_001928	Core	1307	1
B9J08_001929	Core	1307	1
B9J08_001930	Core	1307	1
B9J08_001931	Core	1307	1
B9J08_001932	Core	1307	1
B9J08_001933	Core	1307	1
B9J08_001934	Core	1307	1
B9J08_001935	Core	1307	1
B9J08_001936	Core	1307	1
B9J08_001937	Core	1307	1
B9J08_001938	Core	1307	1
B9J08_001939	Core	1307	1
B9J08_001941	Core	1307	1
B9J08_001942	Core	1307	1
B9J08_001943	Core	1307	1
B9J08_001944	Core	1307	1
B9J08_001945	Core	1307	1
B9J08_001946	Core	1307	1
B9J08_001951	Core	1307	1
B9J08_001952	Core	1307	1
B9J08_001953	Core	1307	1
B9J08_001954	Core	1307	1
B9J08_001955	Core	1307	1
B9J08_001956	Core	1307	1
B9J08_001957	Core	1307	1
B9J08_001958	Core	1307	1
B9J08_001959	Core	1307	1
B9J08_001960	Core	1307	1
B9J08_001961	Core	1307	1
B9J08_001962	Core	1307	1
B9J08_001963	Core	1307	1
B9J08_001964	Core	1307	1
B9J08_001965	Core	1307	1
B9J08_001966	Core	1307	1
B9J08_001967	Core	1307	1
B9J08_001968	Core	1307	1
B9J08_001969	Core	1307	1
B9J08_001970	Core	1307	1
B9J08_001971	Core	1307	1
B9J08_001972	Core	1307	1
B9J08_001973	Core	1307	1
B9J08_001974	Core	1307	1
B9J08_001975	Core	1307	1
B9J08_001977	Core	1307	1
B9J08_001978	Core	1307	1
B9J08_001979	Core	1307	1
B9J08_001980	Core	1307	1
B9J08_001981	Core	1307	1
B9J08_001982	Core	1307	1
B9J08_001984	Core	1307	1
B9J08_001985	Core	1307	1
B9J08_001986	Core	1307	1
B9J08_001987	Core	1307	1
B9J08_001988	Core	1307	1
B9J08_001989	Core	1307	1
B9J08_001991	Core	1307	1
B9J08_001992	Core	1307	1
B9J08_001993	Core	1307	1
B9J08_001994	Core	1307	1
B9J08_001995	Core	1307	1
B9J08_001996	Core	1307	1
B9J08_001997	Core	1307	1
B9J08_001998	Core	1307	1
B9J08_001999	Core	1307	1
B9J08_002000	Core	1307	1
B9J08_002001	Core	1307	1
B9J08_002002	Core	1307	1
B9J08_002003	Core	1307	1
B9J08_002004	Core	1307	1
B9J08_002005	Core	1307	1
B9J08_002006	Core	1307	1
B9J08_002007	Core	1307	1
B9J08_002011	Core	1307	1
B9J08_002012	Core	1307	1
B9J08_002013	Core	1307	1
B9J08_002015	Core	1307	1
B9J08_002016	Core	1307	1
B9J08_002017	Core	1307	1
B9J08_002018	Core	1307	1
B9J08_002019	Core	1307	1
B9J08_002020	Core	1307	1
B9J08_002021	Core	1307	1
B9J08_002022	Core	1307	1
B9J08_002023	Core	1307	1
B9J08_002024	Core	1307	1
B9J08_002025	Core	1307	1
B9J08_002026	Core	1307	1
B9J08_002027	Core	1307	1
B9J08_002028	Core	1307	1
B9J08_002029	Core	1307	1
B9J08_002030	Core	1307	1
B9J08_002031	Core	1307	1
B9J08_002032	Core	1307	1
B9J08_002033	Core	1307	1
B9J08_002034	Core	1307	1
B9J08_002036	Core	1307	1
B9J08_002037	Core	1307	1
B9J08_002038	Core	1307	1
B9J08_002040	Core	1307	1
B9J08_002041	Core	1307	1
B9J08_002042	Core	1307	1
B9J08_002043	Core	1307	1
B9J08_002050	Core	1307	1
B9J08_002051	Core	1307	1
B9J08_002052	Core	1307	1
B9J08_002053	Core	1307	1
B9J08_002054	Core	1307	1
B9J08_002055	Core	1307	1
B9J08_002056	Core	1307	1
B9J08_002057	Core	1307	1
B9J08_002058	Core	1307	1
B9J08_002059	Core	1307	1
B9J08_002060	Core	1307	1
B9J08_002061	Core	1307	1
B9J08_002062	Core	1307	1
B9J08_002063	Core	1307	1
B9J08_002064	Core	1307	1
B9J08_002065	Core	1307	1
B9J08_002066	Core	1307	1
B9J08_002067	Core	1307	1
B9J08_002068	Core	1307	1
B9J08_002069	Core	1307	1
B9J08_002070	Core	1307	1
B9J08_002071	Core	1307	1
B9J08_002073	Core	1307	1
B9J08_002074	Core	1307	1
B9J08_002075	Core	1307	1
B9J08_002076	Core	1307	1
B9J08_002077	Core	1307	1
B9J08_002078	Core	1307	1
B9J08_002079	Core	1307	1
B9J08_002080	Core	1307	1
B9J08_002081	Core	1307	1
B9J08_002082	Core	1307	1
B9J08_002083	Core	1307	1
B9J08_002084	Core	1307	1
B9J08_002085	Core	1307	1
B9J08_002086	Core	1307	1
B9J08_002087	Core	1307	1
B9J08_002089	Core	1307	1
B9J08_002091	Core	1307	1
B9J08_002093	Core	1307	1
B9J08_002094	Core	1307	1
B9J08_002095	Core	1307	1
B9J08_002096	Core	1307	1
B9J08_002097	Core	1307	1
B9J08_002098	Core	1307	1
B9J08_002099	Core	1307	1
B9J08_002100	Core	1307	1
B9J08_002101	Core	1307	1
B9J08_002102	Core	1307	1
B9J08_002103	Core	1307	1
B9J08_002104	Core	1307	1
B9J08_002105	Core	1307	1
B9J08_002107	Core	1307	1
B9J08_002108	Core	1307	1
B9J08_002109	Core	1307	1
B9J08_002110	Core	1307	1
B9J08_002111	Core	1307	1
B9J08_002112	Core	1307	1
B9J08_002113	Core	1307	1
B9J08_002114	Core	1307	1
B9J08_002115	Core	1307	1
B9J08_002116	Core	1307	1
B9J08_002118	Core	1307	1
B9J08_002119	Core	1307	1
B9J08_002120	Core	1307	1
B9J08_002121	Core	1307	1
B9J08_002122	Core	1307	1
B9J08_002123	Core	1307	1
B9J08_002125	Core	1307	1
B9J08_002126	Core	1307	1
B9J08_002127	Core	1307	1
B9J08_002128	Core	1307	1
B9J08_002129	Core	1307	1
B9J08_002130	Core	1307	1
B9J08_002131	Core	1307	1
B9J08_002132	Core	1307	1
B9J08_002133	Core	1307	1
B9J08_002134	Core	1307	1
B9J08_002135	Core	1307	1
B9J08_002137	Core	1307	1
B9J08_002138	Core	1307	1
B9J08_002139	Core	1307	1
B9J08_002140	Core	1307	1
B9J08_002142	Core	1307	1
B9J08_002144	Core	1307	1
B9J08_002145	Core	1307	1
B9J08_002146	Core	1307	1
B9J08_002147	Core	1307	1
B9J08_002148	Core	1307	1
B9J08_002149	Core	1307	1
B9J08_002150	Core	1307	1
B9J08_002151	Core	1307	1
B9J08_002153	Core	1307	1
B9J08_002154	Core	1307	1
B9J08_002156	Core	1307	1
B9J08_002157	Core	1307	1
B9J08_002160	Core	1307	1
B9J08_002161	Core	1307	1
B9J08_002162	Core	1307	1
B9J08_002163	Core	1307	1
B9J08_002164	Core	1307	1
B9J08_002165	Core	1307	1
B9J08_002166	Core	1307	1
B9J08_002167	Core	1307	1
B9J08_002168	Core	1307	1
B9J08_002169	Core	1307	1
B9J08_002170	Core	1307	1
B9J08_002171	Core	1307	1
B9J08_002172	Core	1307	1
B9J08_002173	Core	1307	1
B9J08_002174	Core	1307	1
B9J08_002176	Core	1307	1
B9J08_002177	Core	1307	1
B9J08_002178	Core	1307	1
B9J08_002179	Core	1307	1
B9J08_002180	Core	1307	1
B9J08_002181	Core	1307	1
B9J08_002182	Core	1307	1
B9J08_002183	Core	1307	1
B9J08_002184	Core	1307	1
B9J08_002185	Core	1307	1
B9J08_002186	Core	1307	1
B9J08_002187	Core	1307	1
B9J08_002188	Core	1307	1
B9J08_002189	Core	1307	1
B9J08_002190	Core	1307	1
B9J08_002191	Core	1307	1
B9J08_002192	Core	1307	1
B9J08_002193	Core	1307	1
B9J08_002194	Core	1307	1
B9J08_002195	Core	1307	1
B9J08_002196	Core	1307	1
B9J08_002197	Core	1307	1
B9J08_002198	Core	1307	1
B9J08_002199	Core	1307	1
B9J08_002200	Core	1307	1
B9J08_002201	Core	1307	1
B9J08_002202	Core	1307	1
B9J08_002203	Core	1307	1
B9J08_002204	Core	1307	1
B9J08_002205	Core	1307	1
B9J08_002207	Core	1307	1
B9J08_002208	Core	1307	1
B9J08_002209	Core	1307	1
B9J08_002210	Core	1307	1
B9J08_002211	Core	1307	1
B9J08_002212	Core	1307	1
B9J08_002213	Core	1307	1
B9J08_002214	Core	1307	1
B9J08_002215	Core	1307	1
B9J08_002216	Core	1307	1
B9J08_002217	Core	1307	1
B9J08_002218	Core	1307	1
B9J08_002219	Core	1307	1
B9J08_002220	Core	1307	1
B9J08_002221	Core	1307	1
B9J08_002222	Core	1307	1
B9J08_002223	Core	1307	1
B9J08_002224	Core	1307	1
B9J08_002225	Core	1307	1
B9J08_002227	Core	1307	1
B9J08_002228	Core	1307	1
B9J08_002229	Core	1307	1
B9J08_002230	Core	1307	1
B9J08_002231	Core	1307	1
B9J08_002232	Core	1307	1
B9J08_002233	Core	1307	1
B9J08_002234	Core	1307	1
B9J08_002235	Core	1307	1
B9J08_002236	Core	1307	1
B9J08_002262	Core	1307	1
B9J08_002263	Core	1307	1
B9J08_002264	Core	1307	1
B9J08_002265	Core	1307	1
B9J08_002266	Core	1307	1
B9J08_002267	Core	1307	1
B9J08_002268	Core	1307	1
B9J08_002269	Core	1307	1
B9J08_002270	Core	1307	1
B9J08_002271	Core	1307	1
B9J08_002272	Core	1307	1
B9J08_002273	Core	1307	1
B9J08_002274	Core	1307	1
B9J08_002275	Core	1307	1
B9J08_002276	Core	1307	1
B9J08_002277	Core	1307	1
B9J08_002278	Core	1307	1
B9J08_002279	Core	1307	1
B9J08_002280	Core	1307	1
B9J08_002281	Core	1307	1
B9J08_002282	Core	1307	1
B9J08_002283	Core	1307	1
B9J08_002284	Core	1307	1
B9J08_002285	Core	1307	1
B9J08_002287	Core	1307	1
B9J08_002288	Core	1307	1
B9J08_002289	Core	1307	1
B9J08_002290	Core	1307	1
B9J08_002292	Core	1307	1
B9J08_002293	Core	1307	1
B9J08_002294	Core	1307	1
B9J08_002297	Core	1307	1
B9J08_002298	Core	1307	1
B9J08_002299	Core	1307	1
B9J08_002300	Core	1307	1
B9J08_002301	Core	1307	1
B9J08_002302	Core	1307	1
B9J08_002303	Core	1307	1
B9J08_002304	Core	1307	1
B9J08_002305	Core	1307	1
B9J08_002306	Core	1307	1
B9J08_002307	Core	1307	1
B9J08_002308	Core	1307	1
B9J08_002310	Core	1307	1
B9J08_002311	Core	1307	1
B9J08_002312	Core	1307	1
B9J08_002313	Core	1307	1
B9J08_002314	Core	1307	1
B9J08_002315	Core	1307	1
B9J08_002316	Core	1307	1
B9J08_002317	Core	1307	1
B9J08_002318	Core	1307	1
B9J08_002319	Core	1307	1
B9J08_002321	Core	1307	1
B9J08_002323	Core	1307	1
B9J08_002324	Core	1307	1
B9J08_002325	Core	1307	1
B9J08_002326	Core	1307	1
B9J08_002327	Core	1307	1
B9J08_002328	Core	1307	1
B9J08_002329	Core	1307	1
B9J08_002330	Core	1307	1
B9J08_002332	Core	1307	1
[truncated: 6,101 more rows]

## Sheet: Table S5A
Table S5A. Functional annotation of core genes (GO/InterPro/Pfam).
GO	n_in_group	all_term_in_group	n_in_all_genome	all_term_in_all_genome	p.value	p_adj_BH	Description
GO:0005515	493458	11688054	521817	13325616	5.23889e-302	9.62908e-299	protein binding
GO:0005524	484344	11688054	519588	13325616	2.23635e-196	2.05521e-193	ATP binding
GO:0016887	87234	11688054	91469	13325616	9.30343e-70	5.6999e-67	ATPase activity
GO:0000287	44268	11688054	45742	13325616	2.50591e-49	1.15147e-46	magnesium ion binding
GO:0006511	42966	11688054	44401	13325616	7.4762e-48	2.74825e-45	ubiquitin-dependent protein catabolic process
GO:0004812	41664	11688054	43123	13325616	4.25237e-45	1.30264e-42	aminoacyl-tRNA ligase activity
GO:0016616	23436	11688054	23482	13325616	1.26444e-44	3.32005e-42	oxidoreductase activity, acting on the CH-OH group of donors, NAD or NADP as acceptor
GO:0005085	23436	11688054	23511	13325616	7.7027e-44	1.76969e-41	guanyl-nucleotide exchange factor activity
GO:0004843	23436	11688054	23515	13325616	9.86912e-44	2.01549e-41	thiol-dependent ubiquitin-specific protease activity
GO:0006470	22134	11688054	22173	13325616	2.20497e-42	4.05273e-40	protein dephosphorylation
GO:0005743	22134	11688054	22205	13325616	1.62301e-41	2.71189e-39	mitochondrial inner membrane
GO:0016579	20832	11688054	20894	13325616	2.514e-39	3.8506e-37	protein deubiquitination
GO:0004842	19530	11688054	19545	13325616	3.58839e-38	5.07343e-36	ubiquitin-protein transferase activity
GO:0004386	19530	11688054	19557	13325616	7.65443e-38	9.37923e-36	helicase activity
GO:0071949	19530	11688054	19557	13325616	7.65443e-38	9.37923e-36	FAD binding
GO:0006351	72912	11688054	77901	13325616	1.84697e-36	2.12171e-34	transcription, DNA-templated
GO:0031267	18228	11688054	18228	13325616	3.7803e-36	4.08717e-34	small GTPase binding
GO:0006418	35154	11688054	36599	13325616	3.36388e-34	3.43489e-32	tRNA aminoacylation for protein translation
GO:0004725	16926	11688054	16926	13325616	1.03572e-33	9.5183e-32	protein tyrosine phosphatase activity
GO:0035673	16926	11688054	16926	13325616	1.03572e-33	9.5183e-32	oligopeptide transmembrane transporter activity
GO:0005839	18228	11688054	18332	13325616	2.45856e-33	2.05401e-31	proteasome core complex
GO:0051603	18228	11688054	18332	13325616	2.45856e-33	2.05401e-31	proteolysis involved in cellular protein catabolic process
GO:0009116	16926	11688054	16972	13325616	1.88355e-32	1.5052e-30	nucleoside metabolic process
GO:0030170	46872	11688054	49588	13325616	2.63299e-31	2.01643e-29	pyridoxal phosphate binding
GO:0000166	72912	11688054	78360	13325616	1.38233e-30	1.01629e-28	nucleotide binding
GO:0004672	119784	11688054	130543	13325616	1.78189e-29	1.25966e-27	protein kinase activity
GO:0000049	13020	11688054	13034	13325616	5.32848e-26	3.62731e-24	tRNA binding
GO:0019752	13020	11688054	13038	13325616	6.86273e-26	4.50489e-24	carboxylic acid metabolic process
GO:0006396	42966	11688054	45678	13325616	1.58858e-25	1.00683e-23	RNA processing
GO:0006468	115878	11688054	126681	13325616	4.6301e-25	2.83671e-23	protein phosphorylation
GO:0005680	11718	11688054	11718	13325616	6.1126e-24	3.62418e-22	anaphase-promoting complex
GO:0000413	11718	11688054	11733	13325616	1.58722e-23	9.11662e-22	protein peptidyl-prolyl isomerization
GO:0003684	11718	11688054	11746	13325616	3.60131e-23	2.00582e-21	damaged DNA binding
GO:0006890	11718	11688054	11749	13325616	4.34645e-23	2.34964e-21	retrograde vesicle-mediated transport, Golgi to endoplasmic reticulum
GO:0016573	11718	11688054	11751	13325616	4.92597e-23	2.58684e-21	histone acetylation
GO:0008483	11718	11688054	11762	13325616	9.77581e-23	4.99109e-21	transaminase activity
GO:0005852	11718	11688054	11767	13325616	1.33267e-22	6.62013e-21	eukaryotic translation initiation factor 3 complex
GO:0051287	26040	11688054	27341	13325616	1.11749e-21	5.4051e-20	NAD binding
GO:0008236	10416	11688054	10416	13325616	1.72054e-21	8.10861e-20	serine-type peptidase activity
GO:0006749	10416	11688054	10430	13325616	4.19589e-21	1.8362e-19	glutathione metabolic process
GO:0008299	10416	11688054	10430	13325616	4.19589e-21	1.8362e-19	isoprenoid biosynthetic process
GO:0043039	10416	11688054	10430	13325616	4.19589e-21	1.8362e-19	tRNA aminoacylation
GO:0000160	10416	11688054	10431	13325616	4.47016e-21	1.91074e-19	phosphorelay signal transduction system
GO:0008138	10416	11688054	10433	13325616	5.07295e-21	2.11911e-19	protein tyrosine/serine/threonine phosphatase activity
GO:0006633	10416	11688054	10445	13325616	1.07934e-20	4.31266e-19	fatty acid biosynthetic process
GO:0031011	10416	11688054	10445	13325616	1.07934e-20	4.31266e-19	Ino80 complex
GO:0140359	24738	11688054	26048	13325616	1.95306e-19	7.47859e-18	ABC-type transmembrane transporter activity
GO:0004298	10416	11688054	10492	13325616	1.94528e-19	7.47859e-18	threonine-type endopeptidase activity
GO:0070006	9114	11688054	9114	13325616	4.88537e-19	1.83251e-17	metalloaminopeptidase activity
GO:0008033	24738	11688054	26094	13325616	1.11597e-18	4.10229e-17	tRNA processing
GO:0006914	9114	11688054	9128	13325616	1.19222e-18	4.29667e-17	autophagy
GO:0002161	9114	11688054	9129	13325616	1.27015e-18	4.4895e-17	aminoacyl-tRNA editing activity
GO:0000124	9114	11688054	9130	13325616	1.35311e-18	4.69247e-17	SAGA complex
GO:0005694	9114	11688054	9131	13325616	1.4414e-18	4.90609e-17	chromosome
GO:0042147	9114	11688054	9132	13325616	1.53537e-18	5.13093e-17	retrograde transport, endosome to Golgi
GO:0006913	9114	11688054	9134	13325616	1.74181e-18	5.71686e-17	nucleocytoplasmic transport
GO:0019773	9114	11688054	9142	13325616	2.87879e-18	9.28283e-17	proteasome core complex, alpha-subunit complex
GO:0043161	9114	11688054	9173	13325616	1.95264e-17	6.18785e-16	proteasome-mediated ubiquitin-dependent protein catabolic process
GO:0005681	9114	11688054	9177	13325616	2.49039e-17	7.75819e-16	spliceosomal complex
GO:0006298	9114	11688054	9181	13325616	3.1735e-17	9.7215e-16	mismatch repair
GO:0035091	23436	11688054	24761	13325616	3.82599e-17	1.15281e-15	phosphatidylinositol binding
GO:0005507	9114	11688054	9196	13325616	7.81618e-17	2.31712e-15	copper ion binding
GO:0016874	7812	11688054	7812	13325616	1.40254e-16	3.96595e-15	ligase activity
GO:0030036	7812	11688054	7812	13325616	1.40254e-16	3.96595e-15	actin cytoskeleton organization
GO:0042555	7812	11688054	7812	13325616	1.40254e-16	3.96595e-15	MCM complex
GO:0003743	23436	11688054	24809	13325616	2.17948e-16	6.06954e-15	translation initiation factor activity
GO:0032508	7812	11688054	7826	13325616	3.42578e-16	9.39787e-15	DNA duplex unwinding
GO:0016575	7812	11688054	7828	13325616	3.88801e-16	1.05091e-14	histone deacetylation
GO:0006614	7812	11688054	7829	13325616	4.14162e-16	1.10323e-14	SRP-dependent cotranslational protein targeting to membrane
GO:0004402	7812	11688054	7840	13325616	8.26494e-16	2.13957e-14	histone acetyltransferase activity
GO:0005751	7812	11688054	7840	13325616	8.26494e-16	2.13957e-14	mitochondrial respiratory chain complex IV
GO:0006366	7812	11688054	7843	13325616	9.9656e-16	2.50915e-14	transcription by RNA polymerase II
GO:0030983	7812	11688054	7843	13325616	9.9656e-16	2.50915e-14	mismatched DNA binding
GO:0016747	7812	11688054	7844	13325616	1.06056e-15	2.63421e-14	transferase activity, transferring acyl groups other than amino-acyl groups
GO:0006383	7812	11688054	7845	13325616	1.12861e-15	2.76584e-14	transcription by RNA polymerase III
GO:0000276	7812	11688054	7847	13325616	1.27783e-15	3.09033e-14	mitochondrial proton-transporting ATP synthase complex, coupling factor F(o)
GO:0030127	7812	11688054	7848	13325616	1.35956e-15	3.24528e-14	COPII vesicle coat
GO:0004722	7812	11688054	7851	13325616	1.63685e-15	3.85708e-14	protein serine/threonine phosphatase activity
GO:0070615	22134	11688054	23450	13325616	2.78641e-15	6.48281e-14	nucleosome-dependent ATPase activity
GO:0005525	93744	11688054	103221	13325616	7.82381e-15	1.79752e-13	GTP binding
GO:0000902	6510	11688054	6510	13325616	4.08548e-14	8.43721e-13	cell morphogenesis
GO:0003682	6510	11688054	6510	13325616	4.08548e-14	8.43721e-13	chromatin binding
GO:0016409	6510	11688054	6510	13325616	4.08548e-14	8.43721e-13	palmitoyltransferase activity
GO:0016772	6510	11688054	6510	13325616	4.08548e-14	8.43721e-13	transferase activity, transferring phosphorus-containing groups
GO:0019829	6510	11688054	6510	13325616	4.08548e-14	8.43721e-13	ATPase-coupled cation transmembrane transporter activity
GO:0030131	6510	11688054	6510	13325616	4.08548e-14	8.43721e-13	clathrin adaptor complex
GO:0030246	6510	11688054	6510	13325616	4.08548e-14	8.43721e-13	carbohydrate binding
GO:0031072	6510	11688054	6510	13325616	4.08548e-14	8.43721e-13	heat shock protein binding
GO:0042393	6510	11688054	6510	13325616	4.08548e-14	8.43721e-13	histone binding
GO:0004176	6510	11688054	6524	13325616	9.99087e-14	1.97454e-12	ATP-dependent peptidase activity
GO:0019888	6510	11688054	6524	13325616	9.99087e-14	1.97454e-12	protein phosphatase regulator activity
GO:0035267	6510	11688054	6524	13325616	9.99087e-14	1.97454e-12	NuA4 histone acetyltransferase complex
GO:0048188	6510	11688054	6524	13325616	9.99087e-14	1.97454e-12	Set1C/COMPASS complex
GO:0006493	6510	11688054	6525	13325616	1.06438e-13	2.03785e-12	protein O-linked glycosylation
GO:0006744	6510	11688054	6525	13325616	1.06438e-13	2.03785e-12	ubiquinone biosynthetic process
GO:0016538	6510	11688054	6525	13325616	1.06438e-13	2.03785e-12	cyclin-dependent protein serine/threonine kinase regulator activity
GO:0006974	6510	11688054	6526	13325616	1.13386e-13	2.10508e-12	cellular response to DNA damage stimulus
GO:0007064	6510	11688054	6526	13325616	1.13386e-13	2.10508e-12	mitotic sister chromatid cohesion
GO:0030544	6510	11688054	6526	13325616	1.13386e-13	2.10508e-12	Hsp70 protein binding
GO:0008312	6510	11688054	6527	13325616	1.20778e-13	2.19792e-12	7S RNA binding
GO:0043169	6510	11688054	6527	13325616	1.20778e-13	2.19792e-12	cation binding
GO:0006887	6510	11688054	6529	13325616	1.37008e-13	2.46883e-12	exocytosis
GO:0003899	22134	11688054	23565	13325616	1.43158e-13	2.55461e-12	DNA-directed 5'-3' RNA polymerase activity
GO:0008234	6510	11688054	6534	13325616	1.87531e-13	3.31424e-12	cysteine-type peptidase activity
GO:0006123	6510	11688054	6538	13325616	2.40738e-13	4.21406e-12	mitochondrial electron transport, cytochrome c to oxygen
GO:0004525	6510	11688054	6540	13325616	2.72637e-13	4.72743e-12	ribonuclease III activity
GO:0031369	6510	11688054	6541	13325616	2.90106e-13	4.98332e-12	translation initiation factor binding
GO:0006164	6510	11688054	6542	13325616	3.08671e-13	5.25312e-12	purine nucleotide biosynthetic process
GO:0031932	6510	11688054	6550	13325616	5.05631e-13	8.52614e-12	TORC2 complex
GO:0016868	6510	11688054	6559	13325616	8.75943e-13	1.46362e-11	intramolecular transferase activity, phosphotransferases
GO:0051537	6510	11688054	6560	13325616	9.30742e-13	1.54117e-11	2 iron, 2 sulfur cluster binding
GO:0006508	76818	11688054	84555	13325616	1.06075e-12	1.74077e-11	proteolysis
GO:0006506	20832	11688054	22194	13325616	1.16488e-12	1.89474e-11	GPI anchor biosynthetic process
GO:0019346	6510	11688054	6565	13325616	1.25925e-12	2.03026e-11	transsulfuration
GO:0005975	74214	11688054	81655	13325616	1.40148e-12	2.23994e-11	carbohydrate metabolic process
GO:0030976	6510	11688054	6575	13325616	2.29216e-12	3.63188e-11	thiamine pyrophosphate binding
GO:0005777	9114	11688054	9416	13325616	1.10131e-11	1.53952e-10	peroxisome
GO:0000002	5208	11688054	5208	13325616	1.21453e-11	1.53952e-10	mitochondrial genome maintenance
GO:0000162	5208	11688054	5208	13325616	1.21453e-11	1.53952e-10	tryptophan biosynthetic process
GO:0001228	5208	11688054	5208	13325616	1.21453e-11	1.53952e-10	DNA-binding transcription activator activity, RNA polymerase II-specific
GO:0003884	5208	11688054	5208	13325616	1.21453e-11	1.53952e-10	D-amino-acid oxidase activity
GO:0005315	5208	11688054	5208	13325616	1.21453e-11	1.53952e-10	inorganic phosphate transmembrane transporter activity
GO:0005666	5208	11688054	5208	13325616	1.21453e-11	1.53952e-10	RNA polymerase III complex
GO:0005794	5208	11688054	5208	13325616	1.21453e-11	1.53952e-10	Golgi apparatus
GO:0006072	5208	11688054	5208	13325616	1.21453e-11	1.53952e-10	glycerol-3-phosphate metabolic process
GO:0006189	5208	11688054	5208	13325616	1.21453e-11	1.53952e-10	'de novo' IMP biosynthetic process
GO:0006400	5208	11688054	5208	13325616	1.21453e-11	1.53952e-10	tRNA modification
GO:0006401	5208	11688054	5208	13325616	1.21453e-11	1.53952e-10	RNA catabolic process
GO:0006891	5208	11688054	5208	13325616	1.21453e-11	1.53952e-10	intra-Golgi vesicle-mediated transport
GO:0009082	5208	11688054	5208	13325616	1.21453e-11	1.53952e-10	branched-chain amino acid biosynthetic process
GO:0015940	5208	11688054	5208	13325616	1.21453e-11	1.53952e-10	pantothenate biosynthetic process
GO:0016602	5208	11688054	5208	13325616	1.21453e-11	1.53952e-10	CCAAT-binding factor complex
GO:0017150	5208	11688054	5208	13325616	1.21453e-11	1.53952e-10	tRNA dihydrouridine synthase activity
GO:0030071	5208	11688054	5208	13325616	1.21453e-11	1.53952e-10	regulation of mitotic metaphase/anaphase transition
GO:0030145	5208	11688054	5208	13325616	1.21453e-11	1.53952e-10	manganese ion binding
GO:0030176	5208	11688054	5208	13325616	1.21453e-11	1.53952e-10	integral component of endoplasmic reticulum membrane
GO:0030433	5208	11688054	5208	13325616	1.21453e-11	1.53952e-10	ubiquitin-dependent ERAD pathway
GO:0031145	5208	11688054	5208	13325616	1.21453e-11	1.53952e-10	anaphase-promoting complex-dependent catabolic process
GO:0042546	5208	11688054	5208	13325616	1.21453e-11	1.53952e-10	cell wall biogenesis
GO:0042803	5208	11688054	5208	13325616	1.21453e-11	1.53952e-10	protein homodimerization activity
GO:0046416	5208	11688054	5208	13325616	1.21453e-11	1.53952e-10	D-amino acid metabolic process
GO:0046907	5208	11688054	5208	13325616	1.21453e-11	1.53952e-10	intracellular transport
GO:0046912	5208	11688054	5208	13325616	1.21453e-11	1.53952e-10	transferase activity, transferring acyl groups, acyl groups converted into alkyl on transfer
GO:0048038	5208	11688054	5208	13325616	1.21453e-11	1.53952e-10	quinone binding
GO:0061617	5208	11688054	5208	13325616	1.21453e-11	1.53952e-10	MICOS complex
GO:0000439	5208	11688054	5222	13325616	2.97513e-11	3.59756e-10	transcription factor TFIIH core complex
GO:0004540	5208	11688054	5222	13325616	2.97513e-11	3.59756e-10	ribonuclease activity
GO:0004620	5208	11688054	5222	13325616	2.97513e-11	3.59756e-10	phospholipase activity
GO:0009395	5208	11688054	5222	13325616	2.97513e-11	3.59756e-10	phospholipid catabolic process
GO:0032865	5208	11688054	5222	13325616	2.97513e-11	3.59756e-10	ERMES complex
GO:0044249	5208	11688054	5222	13325616	2.97513e-11	3.59756e-10	cellular biosynthetic process
GO:0045292	5208	11688054	5222	13325616	2.97513e-11	3.59756e-10	mRNA cis splicing, via spliceosome
GO:0000956	5208	11688054	5223	13325616	3.16952e-11	3.78284e-10	nuclear-transcribed mRNA catabolic process
GO:0030150	5208	11688054	5223	13325616	3.16952e-11	3.78284e-10	protein import into mitochondrial matrix
GO:0000290	5208	11688054	5224	13325616	3.37628e-11	3.9029e-10	deadenylation-dependent decapping of nuclear-transcribed mRNA
GO:0006078	5208	11688054	5224	13325616	3.37628e-11	3.9029e-10	(1->6)-beta-D-glucan biosynthetic process
GO:0006334	5208	11688054	5224	13325616	3.37628e-11	3.9029e-10	nucleosome assembly
GO:0008173	5208	11688054	5224	13325616	3.37628e-11	3.9029e-10	RNA methyltransferase activity
GO:0009228	5208	11688054	5224	13325616	3.37628e-11	3.9029e-10	thiamine biosynthetic process
GO:0000172	5208	11688054	5225	13325616	3.5962e-11	4.00595e-10	ribonuclease MRP complex
GO:0001682	5208	11688054	5225	13325616	3.5962e-11	4.00595e-10	tRNA 5'-leader removal
GO:0004017	5208	11688054	5225	13325616	3.5962e-11	4.00595e-10	adenylate kinase activity
GO:0046034	5208	11688054	5225	13325616	3.5962e-11	4.00595e-10	ATP metabolic process
GO:0046961	5208	11688054	5225	13325616	3.5962e-11	4.00595e-10	proton-transporting ATPase activity, rotational mechanism
GO:0048500	5208	11688054	5225	13325616	3.5962e-11	4.00595e-10	signal recognition particle
GO:0005741	5208	11688054	5227	13325616	4.0788e-11	4.51616e-10	mitochondrial outer membrane
GO:0008271	5208	11688054	5228	13325616	4.34326e-11	4.64122e-10	secondary active sulfate transmembrane transporter activity
GO:0008272	5208	11688054	5228	13325616	4.34326e-11	4.64122e-10	sulfate transport
GO:0015116	5208	11688054	5228	13325616	4.34326e-11	4.64122e-10	sulfate transmembrane transporter activity
GO:0030015	5208	11688054	5228	13325616	4.34326e-11	4.64122e-10	CCR4-NOT core complex
GO:0033180	5208	11688054	5228	13325616	4.34326e-11	4.64122e-10	proton-transporting V-type ATPase, V1 domain
GO:0070403	5208	11688054	5228	13325616	4.34326e-11	4.64122e-10	NAD+ binding
GO:0030008	5208	11688054	5229	13325616	4.62442e-11	4.91312e-10	TRAPP complex
GO:0006325	5208	11688054	5232	13325616	5.5788e-11	5.89301e-10	chromatin organization
GO:0003873	5208	11688054	5237	13325616	7.61261e-11	7.90508e-10	6-phosphofructo-2-kinase activity
GO:0006000	5208	11688054	5237	13325616	7.61261e-11	7.90508e-10	fructose metabolic process
GO:0007062	5208	11688054	5237	13325616	7.61261e-11	7.90508e-10	sister chromatid cohesion
GO:0001671	5208	11688054	5239	13325616	8.61484e-11	8.89554e-10	ATPase activator activity
GO:0005227	5208	11688054	5241	13325616	9.74537e-11	1.00067e-09	calcium activated cation channel activity
GO:0031929	5208	11688054	5248	13325616	1.49607e-10	1.52765e-09	TOR signaling
GO:0030915	5208	11688054	5251	13325616	1.79525e-10	1.82303e-09	Smc5-Smc6 complex
GO:0005779	5208	11688054	5255	13325616	2.28626e-10	2.30887e-09	integral component of peroxisomal membrane
GO:0019205	5208	11688054	5256	13325616	2.42815e-10	2.42551e-09	nucleobase-containing compound kinase activity
GO:0051276	5208	11688054	5256	13325616	2.42815e-10	2.42551e-09	chromosome organization
GO:0032300	5208	11688054	5258	13325616	2.73812e-10	2.72036e-09	mismatch repair complex
GO:0043666	5208	11688054	5259	13325616	2.90725e-10	2.87286e-09	regulation of phosphoprotein phosphatase activity
GO:0016831	5208	11688054	5262	13325616	3.47797e-10	3.41845e-09	carboxy-lyase activity
GO:0004749	5208	11688054	5272	13325616	6.28338e-10	6.11051e-09	ribose phosphate diphosphokinase activity
GO:0009165	5208	11688054	5272	13325616	6.28338e-10	6.11051e-09	nucleotide biosynthetic process
GO:0033617	5208	11688054	5280	13325616	1.00185e-09	9.69158e-09	mitochondrial cytochrome c oxidase assembly
GO:0006003	5208	11688054	5284	13325616	1.26226e-09	1.21467e-08	fructose 2,6-bisphosphate metabolic process
GO:0006413	18228	11688054	19557	13325616	1.95038e-09	1.86708e-08	translational initiation
GO:0004252	18228	11688054	19563	13325616	2.32793e-09	2.21696e-08	serine-type endopeptidase activity
GO:0050660	29946	11688054	32593	13325616	3.61115e-09	2.67399e-08	flavin adenine dinucleotide binding
GO:0006352	18228	11688054	19577	13325616	3.5061e-09	2.67399e-08	DNA-templated transcription, initiation
GO:0000009	3906	11688054	3906	13325616	3.72438e-09	2.67399e-08	alpha-1,6-mannosyltransferase activity
GO:0000045	3906	11688054	3906	13325616	3.72438e-09	2.67399e-08	autophagosome assembly
GO:0000214	3906	11688054	3906	13325616	3.72438e-09	2.67399e-08	tRNA-intron endonuclease complex
GO:0000387	3906	11688054	3906	13325616	3.72438e-09	2.67399e-08	spliceosomal snRNP assembly
GO:0000808	3906	11688054	3906	13325616	3.72438e-09	2.67399e-08	origin recognition complex
GO:0003714	3906	11688054	3906	13325616	3.72438e-09	2.67399e-08	transcription corepressor activity
GO:0003774	3906	11688054	3906	13325616	3.72438e-09	2.67399e-08	motor activity
GO:0004488	3906	11688054	3906	13325616	3.72438e-09	2.67399e-08	methylenetetrahydrofolate dehydrogenase (NADP+) activity
GO:0005247	3906	11688054	3906	13325616	3.72438e-09	2.67399e-08	voltage-gated chloride channel activity
GO:0005815	3906	11688054	3906	13325616	3.72438e-09	2.67399e-08	microtubule organizing center
GO:0005887	3906	11688054	3906	13325616	3.72438e-09	2.67399e-08	integral component of plasma membrane
GO:0006006	3906	11688054	3906	13325616	3.72438e-09	2.67399e-08	glucose metabolic process
GO:0006259	3906	11688054	3906	13325616	3.72438e-09	2.67399e-08	DNA metabolic process
GO:0006302	3906	11688054	3906	13325616	3.72438e-09	2.67399e-08	double-strand break repair
GO:0006384	3906	11688054	3906	13325616	3.72438e-09	2.67399e-08	transcription initiation from RNA polymerase III promoter
GO:0006568	3906	11688054	3906	13325616	3.72438e-09	2.67399e-08	tryptophan metabolic process
GO:0006623	3906	11688054	3906	13325616	3.72438e-09	2.67399e-08	protein targeting to vacuole
GO:0006631	3906	11688054	3906	13325616	3.72438e-09	2.67399e-08	fatty acid metabolic process
GO:0006637	3906	11688054	3906	13325616	3.72438e-09	2.67399e-08	acyl-CoA metabolic process
GO:0006821	3906	11688054	3906	13325616	3.72438e-09	2.67399e-08	chloride transport
GO:0007076	3906	11688054	3906	13325616	3.72438e-09	2.67399e-08	mitotic chromosome condensation
GO:0007094	3906	11688054	3906	13325616	3.72438e-09	2.67399e-08	mitotic spindle assembly checkpoint
GO:0008252	3906	11688054	3906	13325616	3.72438e-09	2.67399e-08	nucleotidase activity
GO:0008278	3906	11688054	3906	13325616	3.72438e-09	2.67399e-08	cohesin complex
GO:0008519	3906	11688054	3906	13325616	3.72438e-09	2.67399e-08	ammonium transmembrane transporter activity
GO:0009085	3906	11688054	3906	13325616	3.72438e-09	2.67399e-08	lysine biosynthetic process
GO:0009331	3906	11688054	3906	13325616	3.72438e-09	2.67399e-08	glycerol-3-phosphate dehydrogenase complex
GO:0009396	3906	11688054	3906	13325616	3.72438e-09	2.67399e-08	folic acid-containing compound biosynthetic process
GO:0010997	3906	11688054	3906	13325616	3.72438e-09	2.67399e-08	anaphase-promoting complex binding
GO:0015696	3906	11688054	3906	13325616	3.72438e-09	2.67399e-08	ammonium transport
GO:0016126	3906	11688054	3906	13325616	3.72438e-09	2.67399e-08	sterol biosynthetic process
GO:0016197	3906	11688054	3906	13325616	3.72438e-09	2.67399e-08	endosomal transport
GO:0016274	3906	11688054	3906	13325616	3.72438e-09	2.67399e-08	protein-arginine N-methyltransferase activity
GO:0016279	3906	11688054	3906	13325616	3.72438e-09	2.67399e-08	protein-lysine N-methyltransferase activity
GO:0016310	3906	11688054	3906	13325616	3.72438e-09	2.67399e-08	phosphorylation
GO:0016459	3906	11688054	3906	13325616	3.72438e-09	2.67399e-08	myosin complex
GO:0016776	3906	11688054	3906	13325616	3.72438e-09	2.67399e-08	phosphotransferase activity, phosphate group as acceptor
GO:0016798	3906	11688054	3906	13325616	3.72438e-09	2.67399e-08	hydrolase activity, acting on glycosyl bonds
GO:0016813	3906	11688054	3906	13325616	3.72438e-09	2.67399e-08	hydrolase activity, acting on carbon-nitrogen (but not peptide) bonds, in linear amidines
GO:0016830	3906	11688054	3906	13325616	3.72438e-09	2.67399e-08	carbon-carbon lyase activity
GO:0017119	3906	11688054	3906	13325616	3.72438e-09	2.67399e-08	Golgi transport complex
GO:0018024	3906	11688054	3906	13325616	3.72438e-09	2.67399e-08	histone-lysine N-methyltransferase activity
GO:0019825	3906	11688054	3906	13325616	3.72438e-09	2.67399e-08	oxygen binding
GO:0019915	3906	11688054	3906	13325616	3.72438e-09	2.67399e-08	lipid storage
GO:0030060	3906	11688054	3906	13325616	3.72438e-09	2.67399e-08	L-malate dehydrogenase activity
GO:0031262	3906	11688054	3906	13325616	3.72438e-09	2.67399e-08	Ndc80 complex
GO:0031515	3906	11688054	3906	13325616	3.72438e-09	2.67399e-08	tRNA (m1A) methyltransferase complex
GO:0031965	3906	11688054	3906	13325616	3.72438e-09	2.67399e-08	nuclear membrane
GO:0042162	3906	11688054	3906	13325616	3.72438e-09	2.67399e-08	telomeric DNA binding
GO:0042273	3906	11688054	3906	13325616	3.72438e-09	2.67399e-08	ribosomal large subunit biogenesis
GO:0042274	3906	11688054	3906	13325616	3.72438e-09	2.67399e-08	ribosomal small subunit biogenesis
GO:0042407	3906	11688054	3906	13325616	3.72438e-09	2.67399e-08	cristae formation
GO:0042577	3906	11688054	3906	13325616	3.72438e-09	2.67399e-08	lipid phosphatase activity
GO:0046695	3906	11688054	3906	13325616	3.72438e-09	2.67399e-08	SLIK (SAGA-like) complex
GO:0047617	3906	11688054	3906	13325616	3.72438e-09	2.67399e-08	acyl-CoA hydrolase activity
GO:0052861	3906	11688054	3906	13325616	3.72438e-09	2.67399e-08	glucan endo-1,3-beta-glucanase activity, C-3 substituted reducing group
GO:0071586	3906	11688054	3906	13325616	3.72438e-09	2.67399e-08	CAAX-box protein processing
GO:0071805	3906	11688054	3906	13325616	3.72438e-09	2.67399e-08	potassium ion transmembrane transport
GO:0072488	3906	11688054	3906	13325616	3.72438e-09	2.67399e-08	ammonium transmembrane transport
GO:0097027	3906	11688054	3906	13325616	3.72438e-09	2.67399e-08	ubiquitin-protein transferase activator activity
GO:1904668	3906	11688054	3906	13325616	3.72438e-09	2.67399e-08	positive regulation of ubiquitin protein ligase activity
GO:0006812	18228	11688054	19582	13325616	4.05368e-09	2.89909e-08	cation transport
GO:0007264	18228	11688054	19585	13325616	4.42119e-09	3.14967e-08	small GTPase mediated signal transduction
GO:0003725	3906	11688054	3920	13325616	9.1479e-09	6.36888e-08	double-stranded RNA binding
GO:0003777	3906	11688054	3920	13325616	9.1479e-09	6.36888e-08	microtubule motor activity
GO:0005740	3906	11688054	3920	13325616	9.1479e-09	6.36888e-08	mitochondrial envelope
GO:0005992	3906	11688054	3920	13325616	9.1479e-09	6.36888e-08	trehalose biosynthetic process
GO:0009156	3906	11688054	3920	13325616	9.1479e-09	6.36888e-08	ribonucleoside monophosphate biosynthetic process
GO:0019887	3906	11688054	3920	13325616	9.1479e-09	6.36888e-08	protein kinase regulator activity
GO:0005744	3906	11688054	3921	13325616	9.74523e-09	6.70852e-08	TIM23 mitochondrial import inner membrane translocase complex
GO:0008757	3906	11688054	3921	13325616	9.74523e-09	6.70852e-08	S-adenosylmethionine-dependent methyltransferase activity
GO:0009098	3906	11688054	3921	13325616	9.74523e-09	6.70852e-08	leucine biosynthetic process
GO:0003713	3906	11688054	3922	13325616	1.03803e-08	7.01432e-08	transcription coactivator activity
GO:0004181	3906	11688054	3922	13325616	1.03803e-08	7.01432e-08	metallocarboxypeptidase activity
GO:0004185	3906	11688054	3922	13325616	1.03803e-08	7.01432e-08	serine-type carboxypeptidase activity
GO:0009272	3906	11688054	3922	13325616	1.03803e-08	7.01432e-08	fungal-type cell wall biogenesis
GO:0034227	3906	11688054	3922	13325616	1.03803e-08	7.01432e-08	tRNA thio-modification
GO:0005655	3906	11688054	3923	13325616	1.10553e-08	7.33563e-08	nucleolar ribonuclease P complex
GO:0006265	3906	11688054	3923	13325616	1.10553e-08	7.33563e-08	DNA topological change
GO:0035615	3906	11688054	3923	13325616	1.10553e-08	7.33563e-08	clathrin adaptor activity
GO:0055088	3906	11688054	3923	13325616	1.10553e-08	7.33563e-08	lipid homeostasis
GO:0097428	3906	11688054	3923	13325616	1.10553e-08	7.33563e-08	protein maturation by iron-sulfur cluster transfer
GO:0004784	3906	11688054	3925	13325616	1.25353e-08	8.25803e-08	superoxide dismutase activity
GO:0019239	3906	11688054	3925	13325616	1.25353e-08	8.25803e-08	deaminase activity
GO:0045048	3906	11688054	3927	13325616	1.42064e-08	9.32547e-08	protein insertion into ER membrane
GO:0004376	3906	11688054	3928	13325616	1.51209e-08	9.89045e-08	glycolipid mannosyltransferase activity
GO:0007059	3906	11688054	3929	13325616	1.60922e-08	1.04885e-07	chromosome segregation
GO:0015299	3906	11688054	3931	13325616	1.82194e-08	1.1833e-07	solute:proton antiporter activity
GO:0008897	3906	11688054	3935	13325616	2.33199e-08	1.50922e-07	holo-[acyl-carrier-protein] synthase activity
GO:0005762	3906	11688054	3936	13325616	2.47965e-08	1.59357e-07	mitochondrial large ribosomal subunit
GO:0032549	3906	11688054	3936	13325616	2.47965e-08	1.59357e-07	ribonucleoside binding
GO:0019509	3906	11688054	3937	13325616	2.63634e-08	1.68836e-07	L-methionine salvage from methylthioadenosine
GO:0006751	3906	11688054	3938	13325616	2.80258e-08	1.77015e-07	glutathione catabolic process
GO:0006779	3906	11688054	3938	13325616	2.80258e-08	1.77015e-07	porphyrin-containing compound biosynthetic process
GO:0032012	3906	11688054	3938	13325616	2.80258e-08	1.77015e-07	regulation of ARF protein signal transduction
GO:0034599	3906	11688054	3938	13325616	2.80258e-08	1.77015e-07	cellular response to oxidative stress
GO:0004177	3906	11688054	3939	13325616	2.97893e-08	1.8687e-07	aminopeptidase activity
GO:0006221	3906	11688054	3939	13325616	2.97893e-08	1.8687e-07	pyrimidine nucleotide biosynthetic process
GO:0009922	3906	11688054	3940	13325616	3.166e-08	1.97929e-07	fatty acid elongase activity
GO:0005978	3906	11688054	3941	13325616	3.3644e-08	2.09619e-07	glycogen biosynthetic process
GO:0006094	3906	11688054	3942	13325616	3.57479e-08	2.21975e-07	gluconeogenesis
GO:0031931	3906	11688054	3946	13325616	4.5508e-08	2.81628e-07	TORC1 complex
GO:0000724	3906	11688054	3949	13325616	5.44698e-08	3.34834e-07	double-strand break repair via homologous recombination
GO:0016972	3906	11688054	3949	13325616	5.44698e-08	3.34834e-07	thiol oxidase activity
GO:0006099	16926	11688054	18241	13325616	7.04401e-08	4.31563e-07	tricarboxylic acid cycle
GO:0004826	3906	11688054	3964	13325616	1.3162e-07	8.01053e-07	phenylalanine-tRNA ligase activity
GO:0006432	3906	11688054	3964	13325616	1.3162e-07	8.01053e-07	phenylalanyl-tRNA aminoacylation
GO:0017025	3906	11688054	3969	13325616	1.75549e-07	1.06488e-06	TBP-class protein binding
GO:0005215	16926	11688054	18289	13325616	2.56531e-07	1.551e-06	transporter activity
GO:0071704	9114	11688054	9686	13325616	7.82477e-07	4.33754e-06	organic substance metabolic process
GO:0000001	2604	11688054	2604	13325616	1.20592e-06	4.33754e-06	mitochondrion inheritance
GO:0000055	2604	11688054	2604	13325616	1.20592e-06	4.33754e-06	ribosomal large subunit export from nucleus
GO:0000123	2604	11688054	2604	13325616	1.20592e-06	4.33754e-06	histone acetyltransferase complex
GO:0000127	2604	11688054	2604	13325616	1.20592e-06	4.33754e-06	transcription factor TFIIIC complex
GO:0000148	2604	11688054	2604	13325616	1.20592e-06	4.33754e-06	1,3-beta-D-glucan synthase complex
GO:0000150	2604	11688054	2604	13325616	1.20592e-06	4.33754e-06	recombinase activity
GO:0000155	2604	11688054	2604	13325616	1.20592e-06	4.33754e-06	phosphorelay sensor kinase activity
GO:0000159	2604	11688054	2604	13325616	1.20592e-06	4.33754e-06	protein phosphatase type 2A complex
GO:0000213	2604	11688054	2604	13325616	1.20592e-06	4.33754e-06	tRNA-intron endonuclease activity
GO:0000220	2604	11688054	2604	13325616	1.20592e-06	4.33754e-06	vacuolar proton-transporting V-type ATPase, V0 domain
GO:0000256	2604	11688054	2604	13325616	1.20592e-06	4.33754e-06	allantoin catabolic process
GO:0000289	2604	11688054	2604	13325616	1.20592e-06	4.33754e-06	nuclear-transcribed mRNA poly(A) tail shortening
GO:0000379	2604	11688054	2604	13325616	1.20592e-06	4.33754e-06	tRNA-type intron splice site recognition and cleavage
GO:0000463	2604	11688054	2604	13325616	1.20592e-06	4.33754e-06	maturation of LSU-rRNA from tricistronic rRNA transcript (SSU-rRNA, 5.8S rRNA, LSU-rRNA)
GO:0000469	2604	11688054	2604	13325616	1.20592e-06	4.33754e-06	cleavage involved in rRNA processing
GO:0000770	2604	11688054	2604	13325616	1.20592e-06	4.33754e-06	peptide pheromone export
GO:0000796	2604	11688054	2604	13325616	1.20592e-06	4.33754e-06	condensin complex
GO:0000812	2604	11688054	2604	13325616	1.20592e-06	4.33754e-06	Swr1 complex
GO:0000922	2604	11688054	2604	13325616	1.20592e-06	4.33754e-06	spindle pole
GO:0000938	2604	11688054	2604	13325616	1.20592e-06	4.33754e-06	GARP complex
GO:0000993	2604	11688054	2604	13325616	1.20592e-06	4.33754e-06	RNA polymerase II complex binding
GO:0001664	2604	11688054	2604	13325616	1.20592e-06	4.33754e-06	G protein-coupled receptor binding
GO:0003688	2604	11688054	2604	13325616	1.20592e-06	4.33754e-06	DNA replication origin binding
GO:0003690	2604	11688054	2604	13325616	1.20592e-06	4.33754e-06	double-stranded DNA binding
GO:0003756	2604	11688054	2604	13325616	1.20592e-06	4.33754e-06	protein disulfide isomerase activity
GO:0003843	2604	11688054	2604	13325616	1.20592e-06	4.33754e-06	1,3-beta-D-glucan synthase activity
GO:0003867	2604	11688054	2604	13325616	1.20592e-06	4.33754e-06	4-aminobutyrate transaminase activity
GO:0003906	2604	11688054	2604	13325616	1.20592e-06	4.33754e-06	DNA-(apurinic or apyrimidinic site) endonuclease activity
GO:0003910	2604	11688054	2604	13325616	1.20592e-06	4.33754e-06	DNA ligase (ATP) activity
GO:0003918	2604	11688054	2604	13325616	1.20592e-06	4.33754e-06	DNA topoisomerase type II (double strand cut, ATP-hydrolyzing) activity
GO:0003958	2604	11688054	2604	13325616	1.20592e-06	4.33754e-06	NADPH-hemoprotein reductase activity
GO:0003987	2604	11688054	2604	13325616	1.20592e-06	4.33754e-06	acetate-CoA ligase activity
GO:0003994	2604	11688054	2604	13325616	1.20592e-06	4.33754e-06	aconitate hydratase activity
GO:0004072	2604	11688054	2604	13325616	1.20592e-06	4.33754e-06	aspartate kinase activity
GO:0004312	2604	11688054	2604	13325616	1.20592e-06	4.33754e-06	fatty acid synthase activity
GO:0004326	2604	11688054	2604	13325616	1.20592e-06	4.33754e-06	tetrahydrofolylpolyglutamate synthase activity
GO:0004329	2604	11688054	2604	13325616	1.20592e-06	4.33754e-06	formate-tetrahydrofolate ligase activity
GO:0004359	2604	11688054	2604	13325616	1.20592e-06	4.33754e-06	glutaminase activity
GO:0004364	2604	11688054	2604	13325616	1.20592e-06	4.33754e-06	glutathione transferase activity
GO:0004367	2604	11688054	2604	13325616	1.20592e-06	4.33754e-06	glycerol-3-phosphate dehydrogenase [NAD+] activity
GO:0004407	2604	11688054	2604	13325616	1.20592e-06	4.33754e-06	histone deacetylase activity
GO:0004410	2604	11688054	2604	13325616	1.20592e-06	4.33754e-06	homocitrate synthase activity
GO:0004449	2604	11688054	2604	13325616	1.20592e-06	4.33754e-06	isocitrate dehydrogenase (NAD+) activity
GO:0004499	2604	11688054	2604	13325616	1.20592e-06	4.33754e-06	N,N-dimethylaniline monooxygenase activity
GO:0004514	2604	11688054	2604	13325616	1.20592e-06	4.33754e-06	nicotinate-nucleotide diphosphorylase (carboxylating) activity
GO:0004521	2604	11688054	2604	13325616	1.20592e-06	4.33754e-06	endoribonuclease activity
GO:0004619	2604	11688054	2604	13325616	1.20592e-06	4.33754e-06	phosphoglycerate mutase activity
GO:0004712	2604	11688054	2604	13325616	1.20592e-06	4.33754e-06	protein serine/threonine/tyrosine kinase activity
GO:0004748	2604	11688054	2604	13325616	1.20592e-06	4.33754e-06	ribonucleoside-diphosphate reductase activity, thioredoxin disulfide as acceptor
GO:0004764	2604	11688054	2604	13325616	1.20592e-06	4.33754e-06	shikimate 3-dehydrogenase (NADP+) activity
GO:0004813	2604	11688054	2604	13325616	1.20592e-06	4.33754e-06	alanine-tRNA ligase activity
GO:0004816	2604	11688054	2604	13325616	1.20592e-06	4.33754e-06	asparagine-tRNA ligase activity
GO:0004818	2604	11688054	2604	13325616	1.20592e-06	4.33754e-06	glutamate-tRNA ligase activity
GO:0004822	2604	11688054	2604	13325616	1.20592e-06	4.33754e-06	isoleucine-tRNA ligase activity
GO:0004824	2604	11688054	2604	13325616	1.20592e-06	4.33754e-06	lysine-tRNA ligase activity
GO:0004825	2604	11688054	2604	13325616	1.20592e-06	4.33754e-06	methionine-tRNA ligase activity
GO:0004827	2604	11688054	2604	13325616	1.20592e-06	4.33754e-06	proline-tRNA ligase activity
GO:0004932	2604	11688054	2604	13325616	1.20592e-06	4.33754e-06	mating-type factor pheromone receptor activity
GO:0005047	2604	11688054	2604	13325616	1.20592e-06	4.33754e-06	signal recognition particle binding
GO:0005049	2604	11688054	2604	13325616	1.20592e-06	4.33754e-06	nuclear export signal receptor activity
GO:0005337	2604	11688054	2604	13325616	1.20592e-06	4.33754e-06	nucleoside transmembrane transporter activity
GO:0005385	2604	11688054	2604	13325616	1.20592e-06	4.33754e-06	zinc ion transmembrane transporter activity
GO:0005546	2604	11688054	2604	13325616	1.20592e-06	4.33754e-06	phosphatidylinositol-4,5-bisphosphate binding
GO:0005635	2604	11688054	2604	13325616	1.20592e-06	4.33754e-06	nuclear envelope
GO:0005763	2604	11688054	2604	13325616	1.20592e-06	4.33754e-06	mitochondrial small ribosomal subunit
GO:0005773	2604	11688054	2604	13325616	1.20592e-06	4.33754e-06	vacuole
GO:0005778	2604	11688054	2604	13325616	1.20592e-06	4.33754e-06	peroxisomal membrane
GO:0005834	2604	11688054	2604	13325616	1.20592e-06	4.33754e-06	heterotrimeric G-protein complex
GO:0005835	2604	11688054	2604	13325616	1.20592e-06	4.33754e-06	fatty acid synthase complex
GO:0005849	2604	11688054	2604	13325616	1.20592e-06	4.33754e-06	mRNA cleavage factor complex
GO:0005876	2604	11688054	2604	13325616	1.20592e-06	4.33754e-06	spindle microtubule
GO:0006002	2604	11688054	2604	13325616	1.20592e-06	4.33754e-06	fructose 6-phosphate metabolic process
GO:0006044	2604	11688054	2604	13325616	1.20592e-06	4.33754e-06	N-acetylglucosamine metabolic process
GO:0006075	2604	11688054	2604	13325616	1.20592e-06	4.33754e-06	(1->3)-beta-D-glucan biosynthetic process
GO:0006081	2604	11688054	2604	13325616	1.20592e-06	4.33754e-06	cellular aldehyde metabolic process
GO:0006090	2604	11688054	2604	13325616	1.20592e-06	4.33754e-06	pyruvate metabolic process
GO:0006108	2604	11688054	2604	13325616	1.20592e-06	4.33754e-06	malate metabolic process
GO:0006120	2604	11688054	2604	13325616	1.20592e-06	4.33754e-06	mitochondrial electron transport, NADH to ubiquinone
GO:0006285	2604	11688054	2604	13325616	1.20592e-06	4.33754e-06	base-excision repair, AP site formation
GO:0006303	2604	11688054	2604	13325616	1.20592e-06	4.33754e-06	double-strand break repair via nonhomologous end joining
GO:0006369	2604	11688054	2604	13325616	1.20592e-06	4.33754e-06	termination of RNA polymerase II transcription
GO:0006370	2604	11688054	2604	13325616	1.20592e-06	4.33754e-06	7-methylguanosine mRNA capping
GO:0006417	2604	11688054	2604	13325616	1.20592e-06	4.33754e-06	regulation of translation
GO:0006419	2604	11688054	2604	13325616	1.20592e-06	4.33754e-06	alanyl-tRNA aminoacylation
GO:0006421	2604	11688054	2604	13325616	1.20592e-06	4.33754e-06	asparaginyl-tRNA aminoacylation
GO:0006424	2604	11688054	2604	13325616	1.20592e-06	4.33754e-06	glutamyl-tRNA aminoacylation
GO:0006428	2604	11688054	2604	13325616	1.20592e-06	4.33754e-06	isoleucyl-tRNA aminoacylation
GO:0006430	2604	11688054	2604	13325616	1.20592e-06	4.33754e-06	lysyl-tRNA aminoacylation
GO:0006431	2604	11688054	2604	13325616	1.20592e-06	4.33754e-06	methionyl-tRNA aminoacylation
GO:0006433	2604	11688054	2604	13325616	1.20592e-06	4.33754e-06	prolyl-tRNA aminoacylation
GO:0006515	2604	11688054	2604	13325616	1.20592e-06	4.33754e-06	protein quality control for misfolded or incompletely synthesized proteins
GO:0006525	2604	11688054	2604	13325616	1.20592e-06	4.33754e-06	arginine metabolic process
GO:0006569	2604	11688054	2604	13325616	1.20592e-06	4.33754e-06	tryptophan catabolic process
GO:0006611	2604	11688054	2604	13325616	1.20592e-06	4.33754e-06	protein export from nucleus
GO:0006625	2604	11688054	2604	13325616	1.20592e-06	4.33754e-06	protein targeting to peroxisome
GO:0006817	2604	11688054	2604	13325616	1.20592e-06	4.33754e-06	phosphate ion transport
GO:0006862	2604	11688054	2604	13325616	1.20592e-06	4.33754e-06	nucleotide transport
GO:0006998	2604	11688054	2604	13325616	1.20592e-06	4.33754e-06	nuclear envelope organization
GO:0007023	2604	11688054	2604	13325616	1.20592e-06	4.33754e-06	post-chaperonin tubulin folding pathway
GO:0008131	2604	11688054	2604	13325616	1.20592e-06	4.33754e-06	primary amine oxidase activity
GO:0008180	2604	11688054	2604	13325616	1.20592e-06	4.33754e-06	COP9 signalosome
GO:0008199	2604	11688054	2604	13325616	1.20592e-06	4.33754e-06	ferric iron binding
GO:0008290	2604	11688054	2604	13325616	1.20592e-06	4.33754e-06	F-actin capping protein complex
GO:0008444	2604	11688054	2604	13325616	1.20592e-06	4.33754e-06	CDP-diacylglycerol-glycerol-3-phosphate 3-phosphatidyltransferase activity
GO:0008478	2604	11688054	2604	13325616	1.20592e-06	4.33754e-06	pyridoxal kinase activity
GO:0008496	2604	11688054	2604	13325616	1.20592e-06	4.33754e-06	mannan endo-1,6-alpha-mannosidase activity
GO:0008612	2604	11688054	2604	13325616	1.20592e-06	4.33754e-06	peptidyl-lysine modification to peptidyl-hypusine
GO:0008670	2604	11688054	2604	13325616	1.20592e-06	4.33754e-06	2,4-dienoyl-CoA reductase (NADPH) activity
GO:0008677	2604	11688054	2604	13325616	1.20592e-06	4.33754e-06	2-dehydropantoate 2-reductase activity
GO:0009062	2604	11688054	2604	13325616	1.20592e-06	4.33754e-06	fatty acid catabolic process
GO:0009086	2604	11688054	2604	13325616	1.20592e-06	4.33754e-06	methionine biosynthetic process
GO:0009117	2604	11688054	2604	13325616	1.20592e-06	4.33754e-06	nucleotide metabolic process
GO:0009168	2604	11688054	2604	13325616	1.20592e-06	4.33754e-06	purine ribonucleoside monophosphate biosynthetic process
GO:0009249	2604	11688054	2604	13325616	1.20592e-06	4.33754e-06	protein lipoylation
GO:0009298	2604	11688054	2604	13325616	1.20592e-06	4.33754e-06	GDP-mannose biosynthetic process
GO:0009308	2604	11688054	2604	13325616	1.20592e-06	4.33754e-06	amine metabolic process
GO:0009408	2604	11688054	2604	13325616	1.20592e-06	4.33754e-06	response to heat
GO:0009443	2604	11688054	2604	13325616	1.20592e-06	4.33754e-06	pyridoxal 5'-phosphate salvage
GO:0009448	2604	11688054	2604	13325616	1.20592e-06	4.33754e-06	gamma-aminobutyric acid metabolic process
GO:0015079	2604	11688054	2604	13325616	1.20592e-06	4.33754e-06	potassium ion transmembrane transporter activity
GO:0015693	2604	11688054	2604	13325616	1.20592e-06	4.33754e-06	magnesium ion transport
GO:0015937	2604	11688054	2604	13325616	1.20592e-06	4.33754e-06	coenzyme A biosynthetic process
GO:0016043	2604	11688054	2604	13325616	1.20592e-06	4.33754e-06	cellular component organization
GO:0016052	2604	11688054	2604	13325616	1.20592e-06	4.33754e-06	carbohydrate catabolic process
GO:0016070	2604	11688054	2604	13325616	1.20592e-06	4.33754e-06	RNA metabolic process
GO:0016075	2604	11688054	2604	13325616	1.20592e-06	4.33754e-06	rRNA catabolic process
GO:0016208	2604	11688054	2604	13325616	1.20592e-06	4.33754e-06	AMP binding
GO:0016407	2604	11688054	2604	13325616	1.20592e-06	4.33754e-06	acetyltransferase activity
GO:0016429	2604	11688054	2604	13325616	1.20592e-06	4.33754e-06	tRNA (adenine-N1-)-methyltransferase activity
GO:0016462	2604	11688054	2604	13325616	1.20592e-06	4.33754e-06	pyrophosphatase activity
GO:0016597	2604	11688054	2604	13325616	1.20592e-06	4.33754e-06	amino acid binding
GO:0016614	2604	11688054	2604	13325616	1.20592e-06	4.33754e-06	oxidoreductase activity, acting on CH-OH group of donors
GO:0016615	2604	11688054	2604	13325616	1.20592e-06	4.33754e-06	malate dehydrogenase activity
GO:0016624	2604	11688054	2604	13325616	1.20592e-06	4.33754e-06	oxidoreductase activity, acting on the aldehyde or oxo group of donors, disulfide as acceptor
GO:0016638	2604	11688054	2604	13325616	1.20592e-06	4.33754e-06	oxidoreductase activity, acting on the CH-NH2 group of donors
GO:0016639	2604	11688054	2604	13325616	1.20592e-06	4.33754e-06	oxidoreductase activity, acting on the CH-NH2 group of donors, NAD or NADP as acceptor
GO:0016668	2604	11688054	2604	13325616	1.20592e-06	4.33754e-06	oxidoreductase activity, acting on a sulfur group of donors, NAD(P) as acceptor
GO:0016701	2604	11688054	2604	13325616	1.20592e-06	4.33754e-06	oxidoreductase activity, acting on single donors with incorporation of molecular oxygen
GO:0016742	2604	11688054	2604	13325616	1.20592e-06	4.33754e-06	hydroxymethyl-, formyl- and related transferase activity
GO:0016743	2604	11688054	2604	13325616	1.20592e-06	4.33754e-06	carboxyl- or carbamoyltransferase activity
GO:0016812	2604	11688054	2604	13325616	1.20592e-06	4.33754e-06	hydrolase activity, acting on carbon-nitrogen (but not peptide) bonds, in cyclic amides
GO:0016818	2604	11688054	2604	13325616	1.20592e-06	4.33754e-06	hydrolase activity, acting on acid anhydrides, in phosphorus-containing anhydrides
GO:0017057	2604	11688054	2604	13325616	1.20592e-06	4.33754e-06	6-phosphogluconolactonase activity
GO:0017070	2604	11688054	2604	13325616	1.20592e-06	4.33754e-06	U6 snRNA binding
GO:0017176	2604	11688054	2604	13325616	1.20592e-06	4.33754e-06	phosphatidylinositol N-acetylglucosaminyltransferase activity
GO:0018216	2604	11688054	2604	13325616	1.20592e-06	4.33754e-06	peptidyl-arginine methylation
GO:0018342	2604	11688054	2604	13325616	1.20592e-06	4.33754e-06	protein prenylation
GO:0019001	2604	11688054	2604	13325616	1.20592e-06	4.33754e-06	guanyl nucleotide binding
GO:0019104	2604	11688054	2604	13325616	1.20592e-06	4.33754e-06	DNA N-glycosylase activity
GO:0019211	2604	11688054	2604	13325616	1.20592e-06	4.33754e-06	phosphatase activator activity
GO:0019354	2604	11688054	2604	13325616	1.20592e-06	4.33754e-06	siroheme biosynthetic process
GO:0019427	2604	11688054	2604	13325616	1.20592e-06	4.33754e-06	acetyl-CoA biosynthetic process from acetate
GO:0019441	2604	11688054	2604	13325616	1.20592e-06	4.33754e-06	tryptophan catabolic process to kynurenine
GO:0019674	2604	11688054	2604	13325616	1.20592e-06	4.33754e-06	NAD metabolic process
GO:0019787	2604	11688054	2604	13325616	1.20592e-06	4.33754e-06	ubiquitin-like protein transferase activity
GO:0019878	2604	11688054	2604	13325616	1.20592e-06	4.33754e-06	lysine biosynthetic process via aminoadipic acid
GO:0030121	2604	11688054	2604	13325616	1.20592e-06	4.33754e-06	AP-1 adaptor complex
GO:0030148	2604	11688054	2604	13325616	1.20592e-06	4.33754e-06	sphingolipid biosynthetic process
GO:0030173	2604	11688054	2604	13325616	1.20592e-06	4.33754e-06	integral component of Golgi membrane
GO:0030677	2604	11688054	2604	13325616	1.20592e-06	4.33754e-06	ribonuclease P complex
GO:0030686	2604	11688054	2604	13325616	1.20592e-06	4.33754e-06	90S preribosome
GO:0030697	2604	11688054	2604	13325616	1.20592e-06	4.33754e-06	S-adenosylmethionine-dependent tRNA (m5U54) methyltransferase activity
GO:0030870	2604	11688054	2604	13325616	1.20592e-06	4.33754e-06	Mre11 complex
GO:0030880	2604	11688054	2604	13325616	1.20592e-06	4.33754e-06	RNA polymerase complex
GO:0030904	2604	11688054	2604	13325616	1.20592e-06	4.33754e-06	retromer complex
GO:0030968	2604	11688054	2604	13325616	1.20592e-06	4.33754e-06	endoplasmic reticulum unfolded protein response
GO:0031124	2604	11688054	2604	13325616	1.20592e-06	4.33754e-06	mRNA 3'-end processing
GO:0031251	2604	11688054	2604	13325616	1.20592e-06	4.33754e-06	PAN complex
GO:0031491	2604	11688054	2604	13325616	1.20592e-06	4.33754e-06	nucleosome binding
GO:0031588	2604	11688054	2604	13325616	1.20592e-06	4.33754e-06	nucleotide-activated protein kinase complex
GO:0031683	2604	11688054	2604	13325616	1.20592e-06	4.33754e-06	G-protein beta/gamma-subunit complex binding
GO:0032008	2604	11688054	2604	13325616	1.20592e-06	4.33754e-06	positive regulation of TOR signaling
GO:0032266	2604	11688054	2604	13325616	1.20592e-06	4.33754e-06	phosphatidylinositol-3-phosphate binding
GO:0032366	2604	11688054	2604	13325616	1.20592e-06	4.33754e-06	intracellular sterol transport
GO:0032509	2604	11688054	2604	13325616	1.20592e-06	4.33754e-06	endosome transport via multivesicular body sorting pathway
GO:0032958	2604	11688054	2604	13325616	1.20592e-06	4.33754e-06	inositol phosphate biosynthetic process
GO:0032968	2604	11688054	2604	13325616	1.20592e-06	4.33754e-06	positive regulation of transcription elongation from RNA polymerase II promoter
GO:0032981	2604	11688054	2604	13325616	1.20592e-06	4.33754e-06	mitochondrial respiratory chain complex I assembly
GO:0033204	2604	11688054	2604	13325616	1.20592e-06	4.33754e-06	ribonuclease P RNA binding
GO:0034511	2604	11688054	2604	13325616	1.20592e-06	4.33754e-06	U3 snoRNA binding
GO:0034968	2604	11688054	2604	13325616	1.20592e-06	4.33754e-06	histone lysine methylation
GO:0036086	2604	11688054	2604	13325616	1.20592e-06	4.33754e-06	positive regulation of transcription from RNA polymerase II promoter in response to iron ion starvation
GO:0038203	2604	11688054	2604	13325616	1.20592e-06	4.33754e-06	TORC2 signaling
GO:0042256	2604	11688054	2604	13325616	1.20592e-06	4.33754e-06	mature ribosome assembly
GO:0043015	2604	11688054	2604	13325616	1.20592e-06	4.33754e-06	gamma-tubulin binding
GO:0043138	2604	11688054	2604	13325616	1.20592e-06	4.33754e-06	3'-5' DNA helicase activity
GO:0043529	2604	11688054	2604	13325616	1.20592e-06	4.33754e-06	GET complex
GO:0043547	2604	11688054	2604	13325616	1.20592e-06	4.33754e-06	positive regulation of GTPase activity
GO:0045039	2604	11688054	2604	13325616	1.20592e-06	4.33754e-06	protein insertion into mitochondrial inner membrane
GO:0045859	2604	11688054	2604	13325616	1.20592e-06	4.33754e-06	regulation of protein kinase activity
GO:0046168	2604	11688054	2604	13325616	1.20592e-06	4.33754e-06	glycerol-3-phosphate catabolic process
GO:0047429	2604	11688054	2604	13325616	1.20592e-06	4.33754e-06	nucleoside-triphosphate diphosphatase activity
GO:0051016	2604	11688054	2604	13325616	1.20592e-06	4.33754e-06	barbed-end actin filament capping
GO:0051568	2604	11688054	2604	13325616	1.20592e-06	4.33754e-06	histone H3-K4 methylation
GO:0051731	2604	11688054	2604	13325616	1.20592e-06	4.33754e-06	polynucleotide 5'-hydroxyl-kinase activity
GO:0061817	2604	11688054	2604	13325616	1.20592e-06	4.33754e-06	endoplasmic reticulum-plasma membrane tethering
GO:0070569	2604	11688054	2604	13325616	1.20592e-06	4.33754e-06	uridylyltransferase activity
GO:0070628	2604	11688054	2604	13325616	1.20592e-06	4.33754e-06	proteasome binding
GO:0071555	2604	11688054	2604	13325616	1.20592e-06	4.33754e-06	cell wall organization
GO:0071577	2604	11688054	2604	13325616	1.20592e-06	4.33754e-06	zinc ion transmembrane transport
GO:0071596	2604	11688054	2604	13325616	1.20592e-06	4.33754e-06	ubiquitin-dependent protein catabolic process via the N-end rule pathway
GO:0071897	2604	11688054	2604	13325616	1.20592e-06	4.33754e-06	DNA biosynthetic process
GO:0090522	2604	11688054	2604	13325616	1.20592e-06	4.33754e-06	vesicle tethering involved in exocytosis
GO:1901642	2604	11688054	2604	13325616	1.20592e-06	4.33754e-06	nucleoside transmembrane transport
GO:1990071	2604	11688054	2604	13325616	1.20592e-06	4.33754e-06	TRAPPII protein complex
GO:1990547	2604	11688054	2604	13325616	1.20592e-06	4.33754e-06	mitochondrial phosphate ion transmembrane transport
GO:0003724	27342	11688054	30008	13325616	2.75918e-06	9.90502e-06	RNA helicase activity
GO:0061630	15624	11688054	16938	13325616	2.93948e-06	1.01323e-05	ubiquitin protein ligase activity
GO:0004106	2604	11688054	2618	13325616	2.97683e-06	1.01323e-05	chorismate mutase activity
GO:0004315	2604	11688054	2618	13325616	2.97683e-06	1.01323e-05	3-oxoacyl-[acyl-carrier-protein] synthase activity
GO:0004362	2604	11688054	2618	13325616	2.97683e-06	1.01323e-05	glutathione-disulfide reductase activity
GO:0004408	2604	11688054	2618	13325616	2.97683e-06	1.01323e-05	holocytochrome-c synthase activity
GO:0004489	2604	11688054	2618	13325616	2.97683e-06	1.01323e-05	methylenetetrahydrofolate reductase (NAD(P)H) activity
GO:0004535	2604	11688054	2618	13325616	2.97683e-06	1.01323e-05	poly(A)-specific ribonuclease activity
GO:0004571	2604	11688054	2618	13325616	2.97683e-06	1.01323e-05	mannosyl-oligosaccharide 1,2-alpha-mannosidase activity
GO:0004829	2604	11688054	2618	13325616	2.97683e-06	1.01323e-05	threonine-tRNA ligase activity
GO:0004830	2604	11688054	2618	13325616	2.97683e-06	1.01323e-05	tryptophan-tRNA ligase activity
GO:0005956	2604	11688054	2618	13325616	2.97683e-06	1.01323e-05	protein kinase CK2 complex
GO:0006435	2604	11688054	2618	13325616	2.97683e-06	1.01323e-05	threonyl-tRNA aminoacylation
GO:0006436	2604	11688054	2618	13325616	2.97683e-06	1.01323e-05	tryptophanyl-tRNA aminoacylation
GO:0006555	2604	11688054	2618	13325616	2.97683e-06	1.01323e-05	methionine metabolic process
GO:0006694	2604	11688054	2618	13325616	2.97683e-06	1.01323e-05	steroid biosynthetic process
GO:0006741	2604	11688054	2618	13325616	2.97683e-06	1.01323e-05	NADP biosynthetic process
GO:0006816	2604	11688054	2618	13325616	2.97683e-06	1.01323e-05	calcium ion transport
GO:0006850	2604	11688054	2618	13325616	2.97683e-06	1.01323e-05	mitochondrial pyruvate transmembrane transport
GO:0009113	2604	11688054	2618	13325616	2.97683e-06	1.01323e-05	purine nucleobase biosynthetic process
GO:0016560	2604	11688054	2618	13325616	2.97683e-06	1.01323e-05	protein import into peroxisome matrix, docking
GO:0019789	2604	11688054	2618	13325616	2.97683e-06	1.01323e-05	SUMO transferase activity
GO:0019903	2604	11688054	2618	13325616	2.97683e-06	1.01323e-05	protein phosphatase binding
[truncated: 9,860 more rows]

## Sheet: Table S5B
Table S5B. Functional annotation of accessary genes (GO/InterPro/Pfam).
[truncated: 3,344 more rows]

[truncated: 17 more sheets: Table S5C, Table S5D, Table S5E, Table S5F, Table S5G, Table S5H, Table S6A, Table S6B, Table S6C, Table S6D, Table S7, Table S8, Table S9, Table S10, Table S11, Table S12, Table S13]
